# Supplementary material for: Phage-encoded enzymes found in Acinetobacter baumannii convert pseudaminic acid to 8-epipseudaminic acid
Source: Commun Biol. 2025 May 5;8:700. doi: 10.1038/s42003-025-08114-8 (PMC12053666; doi:10.1038/s42003-025-08114-8)
Supplement: Supplementary file 2 — Supplementary Data 1 [file 42003_2025_8114_MOESM2_ESM.xlsx]

## Sheet: Replicate1
Test Name: Nowshin 600nm
Date: 30/10/2024
Time: 10:42:57 AM
Absorbance			Absorbance values are displayed as OD
Well	Content	Raw Data (600)	Raw Data (600)	Raw Data (600)	Raw Data (600)	Raw Data (600)	Raw Data (600)	Raw Data (600)	Raw Data (600)	Raw Data (600)	Raw Data (600)	Raw Data (600)	Raw Data (600)	Raw Data (600)	Raw Data (600)	Raw Data (600)	Raw Data (600)	Raw Data (600)	Raw Data (600)	Raw Data (600)	Raw Data (600)	Raw Data (600)	Raw Data (600)	Raw Data (600)	Raw Data (600)	Raw Data (600)	Raw Data (600)	Raw Data (600)	Raw Data (600)	Raw Data (600)	Raw Data (600)	Raw Data (600)	Raw Data (600)	Raw Data (600)	Raw Data (600)	Raw Data (600)	Raw Data (600)	Raw Data (600)	Raw Data (600)	Raw Data (600)	Raw Data (600)	Raw Data (600)	Raw Data (600)	Raw Data (600)	Raw Data (600)	Raw Data (600)	Raw Data (600)	Raw Data (600)	Raw Data (600)
	Time	0 h	0 h 30 min	1 h	1 h 30 min	2 h	2 h 30 min	3 h	3 h 30 min	4 h	4 h 30 min	5 h	5 h 30 min	6 h	6 h 30 min	7 h	7 h 30 min	8 h	8 h 30 min	9 h	9 h 30 min	10 h	10 h 30 min	11 h	11 h 30 min	12 h	12 h 30 min	13 h	13 h 30 min	14 h	14 h 30 min	15 h	15 h 30 min	16 h	16 h 30 min	17 h	17 h 30 min	18 h	18 h 30 min	19 h	19 h 30 min	20 h	20 h 30 min	21 h	21 h 30 min	22 h	22 h 30 min	23 h	23 h 30 min
A01	BAL062_WT_1	0.124	0.142	0.167	0.185	0.193	0.211	0.229	0.232	0.29	0.365	0.49	0.67	0.875	0.989	1.127	1.307	1.423	1.558	1.64	1.717	1.735	1.814	1.865	1.909	1.928	1.951	1.953	2.001	2.022	2.032	2.06	2.059	2.053	2.057	2.084	2.085	2.111	2.12	2.126	2.149	2.081	2.109	2.129	2.183	2.179	2.226	2.243	2.136
A02	BAL062_WT_2	0.125	0.142	0.169	0.185	0.19	0.193	0.187	0.225	0.262	0.336	0.469	0.618	0.825	0.994	1.106	1.29	1.371	1.567	1.61	1.698	1.724	1.83	1.881	1.918	1.938	1.96	1.966	2.007	2.015	2.034	2.067	2.061	2.052	2.057	2.094	2.086	2.126	2.118	2.122	2.167	2.113	2.124	2.116	2.207	2.175	2.245	2.228	2.128
A03	BAL062_WT_3	0.124	0.143	0.175	0.192	0.206	0.203	0.208	0.23	0.236	0.328	0.495	0.651	0.819	0.993	1.142	1.286	1.429	1.527	1.631	1.711	1.795	1.812	1.857	1.907	1.945	1.95	1.987	2.006	2.034	2.032	2.068	2.078	2.077	2.069	2.115	2.089	2.123	2.131	2.119	2.154	2.095	2.099	2.083	2.152	2.17	2.218	2.189	2.12
B01	OtherSample X4	0.128	0.146	0.165	0.199	0.218	0.237	0.267	0.3	0.34	0.377	0.432	0.485	0.554	0.659	0.732	0.838	0.913	1.033	1.152	1.236	1.342	1.482	1.548	1.644	1.696	1.778	1.799	1.859	1.896	1.907	1.93	1.944	1.933	1.929	1.955	1.948	1.957	1.965	1.962	2.082	1.926	1.926	1.905	1.893	2.004	2.022	2.003	1.92
B02	OtherSample X5	0.128	0.146	0.165	0.197	0.212	0.235	0.268	0.291	0.326	0.377	0.418	0.478	0.538	0.61	0.688	0.784	0.876	0.986	1.091	1.211	1.299	1.468	1.496	1.616	1.668	1.748	1.798	1.831	1.879	1.889	1.923	1.932	1.932	1.938	1.956	1.948	1.954	1.962	1.969	1.989	1.925	1.895	1.917	1.963	1.954	1.979	1.944	1.909
B03	OtherSample X6	0.128	0.145	0.174	0.198	0.224	0.243	0.274	0.32	0.364	0.387	0.455	0.49	0.575	0.693	0.774	0.887	0.967	1.077	1.185	1.3	1.377	1.554	1.603	1.705	1.73	1.809	1.825	1.869	1.896	1.909	1.942	1.954	1.93	1.931	1.955	1.94	2.012	2.027	1.981	2.026	1.914	1.865	1.889	1.921	2.028	1.992	2.012	1.952
C01	MRSN31468_WT_1	0.126	0.138	0.166	0.185	0.209	0.237	0.269	0.293	0.343	0.364	0.425	0.506	0.573	0.61	0.662	0.718	0.771	0.831	0.919	0.995	1.049	1.194	1.23	1.325	1.405	1.463	1.481	1.595	1.629	1.685	1.764	1.812	1.77	1.84	1.891	1.865	1.911	1.911	1.921	1.941	1.946	1.958	1.91	1.955	1.949	1.952	1.952	1.925
C02	MRSN31468_WT_2	0.126	0.141	0.166	0.188	0.206	0.235	0.258	0.313	0.343	0.377	0.419	0.471	0.526	0.562	0.634	0.696	0.748	0.809	0.872	0.94	1.006	1.077	1.134	1.207	1.295	1.35	1.413	1.478	1.538	1.582	1.655	1.707	1.756	1.762	1.817	1.861	1.864	1.91	1.93	1.926	1.963	1.967	1.982	1.968	1.99	1.992	1.987	1.99
C03	MRSN31468_WT_3	0.127	0.139	0.169	0.191	0.216	0.246	0.272	0.33	0.365	0.393	0.433	0.489	0.545	0.596	0.664	0.71	0.755	0.857	0.91	0.969	1.064	1.098	1.158	1.226	1.351	1.371	1.434	1.505	1.541	1.586	1.657	1.697	1.738	1.758	1.805	1.832	1.862	1.881	1.907	1.917	1.93	1.934	1.927	1.941	1.948	1.97	1.948	1.956
D01	MRSN31468_pJJK14_1	0.122	0.133	0.162	0.186	0.207	0.233	0.252	0.277	0.313	0.371	0.416	0.436	0.499	0.573	0.615	0.682	0.733	0.797	0.85	0.917	0.958	1.013	1.099	1.158	1.221	1.295	1.361	1.432	1.483	1.545	1.608	1.663	1.693	1.734	1.783	1.809	1.83	1.869	1.895	1.898	1.911	1.941	1.958	1.95	1.965	1.943	1.968	1.975
D02	MRSN31468_pJJK14_2	0.122	0.129	0.165	0.192	0.209	0.235	0.266	0.308	0.332	0.379	0.408	0.444	0.495	0.541	0.604	0.67	0.725	0.783	0.836	0.902	0.949	1.002	1.056	1.102	1.17	1.242	1.302	1.36	1.439	1.465	1.53	1.59	1.638	1.759	1.733	1.772	1.792	1.837	1.845	1.864	1.899	1.897	1.905	1.919	1.929	1.942	1.938	1.937
D03	MRSN31468_pJJK14_3	0.12	0.136	0.165	0.192	0.222	0.248	0.279	0.298	0.347	0.392	0.431	0.471	0.527	0.584	0.653	0.72	0.775	0.824	0.876	0.943	0.982	1.057	1.128	1.185	1.254	1.305	1.372	1.431	1.497	1.544	1.604	1.652	1.694	1.719	1.764	1.791	1.833	1.854	1.869	1.884	1.898	1.912	1.914	1.95	1.943	1.963	1.951	1.937
E01	MRSN31468_pJJK10_1	0.119	0.129	0.155	0.18	0.2	0.216	0.256	0.286	0.318	0.32	0.386	0.457	0.514	0.558	0.62	0.677	0.726	0.807	0.842	0.935	0.991	1.053	1.115	1.202	1.265	1.337	1.403	1.455	1.515	1.556	1.621	1.663	1.704	1.73	1.782	1.808	1.824	1.848	1.859	1.862	1.899	1.893	1.917	1.87	1.896	1.935	1.911	1.943
E02	MRSN31468_pJJK10_2	0.118	0.129	0.152	0.18	0.202	0.225	0.252	0.292	0.322	0.351	0.386	0.431	0.478	0.534	0.593	0.665	0.736	0.782	0.834	0.904	0.945	1.012	1.097	1.143	1.234	1.261	1.296	1.393	1.439	1.479	1.544	1.605	1.617	1.669	1.715	1.725	1.789	1.788	1.82	1.857	1.836	1.853	1.868	1.937	1.904	1.938	1.921	1.902
E03	MRSN31468_pJJK10_3	0.12	0.131	0.162	0.178	0.207	0.229	0.271	0.299	0.337	0.352	0.405	0.456	0.501	0.565	0.623	0.687	0.72	0.823	0.864	0.956	0.999	1.057	1.14	1.207	1.273	1.342	1.4	1.463	1.519	1.565	1.618	1.664	1.7	1.724	1.784	1.797	1.833	1.846	1.859	1.875	1.895	1.915	1.919	1.926	1.921	1.95	1.927	1.944
F01	OtherSample X16	0.12	0.132	0.158	0.185	0.209	0.229	0.253	0.288	0.327	0.368	0.419	0.476	0.54	0.605	0.669	0.745	0.801	0.876	0.92	1.006	1.058	1.162	1.215	1.304	1.359	1.404	1.523	1.546	1.612	1.649	1.709	1.762	1.779	1.812	1.855	1.867	1.897	1.916	1.93	1.932	1.952	1.933	1.94	1.978	1.952	1.985	1.976	1.948
F02	OtherSample X17	0.12	0.131	0.153	0.184	0.205	0.226	0.25	0.281	0.316	0.363	0.4	0.444	0.498	0.548	0.622	0.697	0.759	0.832	0.903	0.954	1.011	1.073	1.173	1.204	1.325	1.348	1.438	1.484	1.534	1.585	1.659	1.709	1.728	1.793	1.814	1.832	1.878	1.89	1.907	1.924	1.925	1.93	1.933	1.982	1.954	1.987	1.966	1.936
F03	OtherSample X18	0.124	0.135	0.164	0.187	0.213	0.238	0.281	0.303	0.343	0.362	0.42	0.481	0.523	0.603	0.66	0.748	0.793	0.9	0.963	1.034	1.087	1.159	1.217	1.272	1.332	1.405	1.485	1.542	1.591	1.642	1.695	1.73	1.764	1.793	1.844	1.867	1.889	1.911	1.902	1.939	1.933	1.94	1.96	1.969	1.953	1.979	1.961	1.949
G01	OtherSample X19	0.118	0.128	0.152	0.182	0.2	0.223	0.245	0.277	0.319	0.372	0.408	0.472	0.553	0.609	0.657	0.727	0.771	0.841	0.914	0.963	1.004	1.106	1.157	1.219	1.302	1.337	1.384	1.473	1.544	1.584	1.652	1.703	1.741	1.78	1.823	1.866	1.899	1.915	1.929	1.96	1.957	1.976	1.996	2.003	2.001	2.038	2.011	1.997
G02	OtherSample X20	0.119	0.129	0.154	0.184	0.2	0.219	0.244	0.28	0.328	0.366	0.422	0.463	0.512	0.564	0.613	0.678	0.72	0.798	0.856	0.91	0.958	1.015	1.076	1.121	1.187	1.238	1.313	1.383	1.446	1.477	1.561	1.618	1.672	1.715	1.746	1.798	1.824	1.872	1.888	1.917	1.936	1.943	1.952	1.982	1.979	1.988	1.982	1.978
G03	OtherSample X21	0.119	0.126	0.158	0.178	0.215	0.233	0.256	0.28	0.321	0.37	0.386	0.44	0.552	0.6	0.688	0.751	0.788	0.861	0.905	0.98	1.031	1.102	1.163	1.22	1.285	1.352	1.432	1.484	1.548	1.599	1.67	1.72	1.766	1.791	1.833	1.866	1.898	1.917	1.94	1.965	1.95	1.968	1.974	1.996	1.989	2.007	2.01	1.978
H01	MediaControl C1	0.086	0.085	0.085	0.084	0.084	0.085	0.084	0.085	0.084	0.084	0.085	0.084	0.084	0.083	0.084	0.084	0.084	0.084	0.084	0.084	0.084	0.084	0.084	0.083	0.083	0.084	0.084	0.083	0.084	0.084	0.084	0.084	0.084	0.084	0.084	0.083	0.084	0.084	0.084	0.084	0.083	0.084	0.084	0.083	0.084	0.084	0.084	0.083
H02	MediaControl C2	0.086	0.086	0.085	0.085	0.085	0.086	0.085	0.085	0.086	0.085	0.085	0.084	0.085	0.085	0.085	0.085	0.085	0.085	0.085	0.085	0.084	0.085	0.085	0.084	0.085	0.084	0.085	0.084	0.085	0.084	0.085	0.085	0.085	0.085	0.085	0.084	0.084	0.085	0.085	0.084	0.084	0.085	0.084	0.085	0.084	0.084	0.085	0.085
H03	MediaControl C3	0.085	0.084	0.084	0.084	0.085	0.084	0.085	0.085	0.085	0.085	0.084	0.084	0.084	0.084	0.085	0.085	0.085	0.085	0.084	0.084	0.084	0.084	0.084	0.083	0.084	0.084	0.084	0.084	0.084	0.084	0.084	0.085	0.084	0.084	0.085	0.084	0.084	0.085	0.085	0.084	0.084	0.084	0.085	0.084	0.084	0.084	0.085	0.084
[truncated: 1 more columns]

## Sheet: Replicate2
Test Name: Nowshin 600nm
Date: 4/11/2024
Time: 9:57:58 AM
Absorbance			Absorbance values are displayed as OD
Well	Content	Raw Data (600)	Raw Data (600)	Raw Data (600)	Raw Data (600)	Raw Data (600)	Raw Data (600)	Raw Data (600)	Raw Data (600)	Raw Data (600)	Raw Data (600)	Raw Data (600)	Raw Data (600)	Raw Data (600)	Raw Data (600)	Raw Data (600)	Raw Data (600)	Raw Data (600)	Raw Data (600)	Raw Data (600)	Raw Data (600)	Raw Data (600)	Raw Data (600)	Raw Data (600)	Raw Data (600)	Raw Data (600)	Raw Data (600)	Raw Data (600)	Raw Data (600)	Raw Data (600)	Raw Data (600)	Raw Data (600)	Raw Data (600)	Raw Data (600)	Raw Data (600)	Raw Data (600)	Raw Data (600)	Raw Data (600)	Raw Data (600)	Raw Data (600)	Raw Data (600)	Raw Data (600)	Raw Data (600)	Raw Data (600)	Raw Data (600)	Raw Data (600)	Raw Data (600)	Raw Data (600)	Raw Data (600)
	Time	0 h	0 h 30 min	1 h	1 h 30 min	2 h	2 h 30 min	3 h	3 h 30 min	4 h	4 h 30 min	5 h	5 h 30 min	6 h	6 h 30 min	7 h	7 h 30 min	8 h	8 h 30 min	9 h	9 h 30 min	10 h	10 h 30 min	11 h	11 h 30 min	12 h	12 h 30 min	13 h	13 h 30 min	14 h	14 h 30 min	15 h	15 h 30 min	16 h	16 h 30 min	17 h	17 h 30 min	18 h	18 h 30 min	19 h	19 h 30 min	20 h	20 h 30 min	21 h	21 h 30 min	22 h	22 h 30 min	23 h	23 h 30 min
A01	BAL062_WT_1	0.122	0.133	0.157	0.187	0.208	0.241	0.268	0.302	0.352	0.45	0.696	0.752	0.915	0.995	1.09	1.244	1.319	1.361	1.45	1.502	1.515	1.573	1.558	1.616	1.663	1.629	1.72	1.724	1.762	1.771	1.769	1.825	1.83	1.858	1.876	1.902	1.878	1.92	1.937	1.927	1.923	1.996	1.996	1.986	1.954	2.023	2.008	2.027
A02	BAL062_WT_2	0.122	0.13	0.157	0.186	0.209	0.221	0.268	0.301	0.342	0.413	0.606	0.786	0.879	0.959	1.076	1.196	1.294	1.355	1.405	1.469	1.491	1.539	1.542	1.596	1.635	1.642	1.702	1.724	1.765	1.747	1.758	1.79	1.814	1.823	1.834	1.863	1.855	1.882	1.876	1.884	1.889	1.925	1.934	1.947	1.918	1.959	1.963	1.984
A03	BAL062_WT_3	0.122	0.132	0.164	0.184	0.203	0.226	0.251	0.284	0.333	0.422	0.579	0.732	0.865	0.962	1.089	1.212	1.301	1.36	1.439	1.488	1.518	1.561	1.603	1.637	1.685	1.678	1.734	1.749	1.788	1.782	1.821	1.843	1.844	1.875	1.882	1.921	1.895	1.946	1.927	1.992	1.95	1.977	1.976	2.016	1.964	1.994	2.038	2.03
B01	OtherSample X4	0.123	0.131	0.154	0.173	0.206	0.227	0.257	0.292	0.318	0.353	0.432	0.508	0.591	0.636	0.719	0.847	0.918	0.996	1.071	1.145	1.208	1.261	1.287	1.354	1.384	1.383	1.436	1.485	1.539	1.583	1.597	1.624	1.652	1.674	1.675	1.709	1.723	1.743	1.736	1.738	1.754	1.767	1.779	1.772	1.758	1.83	1.775	1.848
B02	OtherSample X5	0.125	0.133	0.157	0.177	0.206	0.228	0.258	0.298	0.314	0.357	0.418	0.501	0.572	0.639	0.73	0.848	0.958	1.1	1.075	1.146	1.208	1.294	1.293	1.353	1.399	1.404	1.462	1.497	1.521	1.556	1.586	1.618	1.636	1.659	1.675	1.687	1.697	1.715	1.713	1.715	1.705	1.728	1.754	1.76	1.706	1.75	1.727	1.776
B03	OtherSample X6	0.122	0.133	0.164	0.188	0.212	0.237	0.265	0.294	0.327	0.362	0.409	0.462	0.554	0.699	0.807	0.954	1.012	1.079	1.163	1.214	1.282	1.316	1.358	1.393	1.438	1.442	1.511	1.552	1.575	1.598	1.626	1.664	1.676	1.701	1.72	1.729	1.738	1.747	1.764	1.752	1.753	1.791	1.783	1.797	1.744	1.813	1.768	1.833
C01	MRSN31468_WT_1	0.12	0.129	0.151	0.175	0.199	0.22	0.241	0.266	0.289	0.323	0.364	0.391	0.498	0.518	0.574	0.62	0.669	0.74	0.784	0.832	0.899	0.93	0.965	1.014	1.077	1.118	1.153	1.181	1.228	1.256	1.268	1.323	1.34	1.369	1.4	1.431	1.45	1.479	1.504	1.52	1.547	1.564	1.58	1.595	1.599	1.623	1.627	1.643
C02	MRSN31468_WT_2	0.121	0.127	0.147	0.171	0.191	0.227	0.24	0.274	0.299	0.335	0.38	0.417	0.452	0.501	0.551	0.594	0.639	0.678	0.721	0.767	0.805	0.845	0.871	0.917	0.964	1.006	1.06	1.093	1.117	1.16	1.225	1.227	1.233	1.296	1.316	1.36	1.362	1.409	1.419	1.444	1.47	1.468	1.523	1.538	1.553	1.538	1.565	1.585
C03	MRSN31468_WT_3	0.121	0.13	0.154	0.181	0.204	0.223	0.244	0.29	0.305	0.339	0.373	0.431	0.489	0.543	0.616	0.627	0.681	0.714	0.778	0.825	0.867	0.916	0.965	1.011	1.044	1.089	1.134	1.171	1.22	1.255	1.287	1.327	1.359	1.388	1.415	1.441	1.476	1.498	1.518	1.542	1.573	1.591	1.606	1.627	1.646	1.665	1.674	1.685
D01	MRSN31468_pJJK14_1	0.129	0.138	0.162	0.19	0.205	0.229	0.256	0.3	0.331	0.386	0.496	0.52	0.574	0.653	0.706	0.751	0.815	0.83	0.917	0.965	1.012	1.038	1.061	1.135	1.181	1.179	1.215	1.268	1.323	1.341	1.365	1.415	1.447	1.477	1.505	1.531	1.571	1.592	1.606	1.613	1.656	1.659	1.685	1.697	1.702	1.712	1.714	1.726
D02	MRSN31468_pJJK14_2	0.13	0.139	0.158	0.182	0.211	0.231	0.261	0.299	0.339	0.377	0.423	0.472	0.535	0.608	0.673	0.705	0.753	0.794	0.84	0.89	0.936	0.982	1.009	1.047	1.075	1.144	1.154	1.21	1.262	1.283	1.332	1.357	1.384	1.407	1.437	1.491	1.487	1.521	1.563	1.556	1.593	1.595	1.607	1.623	1.633	1.643	1.651	1.652
D03	MRSN31468_pJJK14_3	0.131	0.143	0.171	0.173	0.219	0.244	0.264	0.303	0.347	0.401	0.44	0.513	0.584	0.653	0.729	0.77	0.836	0.903	0.923	0.969	1.016	1.058	1.096	1.13	1.17	1.216	1.245	1.287	1.341	1.385	1.409	1.442	1.479	1.512	1.535	1.553	1.587	1.606	1.627	1.645	1.673	1.688	1.706	1.714	1.717	1.74	1.721	1.741
E01	MRSN31468_pJJK10_1	0.128	0.133	0.157	0.175	0.203	0.223	0.239	0.263	0.291	0.326	0.386	0.441	0.508	0.546	0.626	0.671	0.731	0.826	0.857	0.911	0.995	1.025	1.083	1.157	1.202	1.256	1.282	1.322	1.362	1.385	1.42	1.452	1.478	1.51	1.537	1.569	1.588	1.612	1.622	1.644	1.646	1.675	1.694	1.708	1.708	1.737	1.739	1.753
E02	MRSN31468_pJJK10_2	0.129	0.135	0.162	0.178	0.202	0.225	0.246	0.268	0.292	0.331	0.353	0.403	0.466	0.519	0.583	0.641	0.694	0.746	0.788	0.833	0.879	0.945	0.978	1.06	1.104	1.145	1.198	1.286	1.257	1.318	1.346	1.413	1.415	1.459	1.494	1.522	1.548	1.584	1.59	1.628	1.595	1.639	1.665	1.684	1.655	1.689	1.71	1.711
E03	MRSN31468_pJJK10_3	0.13	0.137	0.166	0.186	0.21	0.232	0.26	0.277	0.301	0.345	0.43	0.443	0.508	0.57	0.625	0.679	0.737	0.809	0.837	0.882	0.936	1.003	1.033	1.097	1.16	1.204	1.235	1.272	1.312	1.35	1.385	1.417	1.451	1.489	1.513	1.538	1.566	1.59	1.614	1.637	1.638	1.676	1.699	1.705	1.695	1.736	1.735	1.748
F01	OtherSample X16	0.12	0.129	0.154	0.181	0.201	0.219	0.251	0.274	0.303	0.365	0.464	0.52	0.58	0.662	0.725	0.763	0.826	0.877	0.94	0.991	1.049	1.08	1.15	1.164	1.204	1.232	1.327	1.353	1.371	1.411	1.409	1.454	1.467	1.49	1.519	1.521	1.539	1.559	1.58	1.601	1.615	1.632	1.646	1.663	1.659	1.686	1.687	1.707
F02	OtherSample X17	0.121	0.13	0.16	0.18	0.205	0.22	0.256	0.29	0.317	0.347	0.384	0.458	0.531	0.61	0.668	0.726	0.766	0.844	0.88	0.93	0.982	1.023	1.076	1.117	1.152	1.169	1.235	1.249	1.278	1.349	1.314	1.405	1.427	1.406	1.431	1.491	1.485	1.52	1.548	1.558	1.548	1.606	1.614	1.633	1.602	1.657	1.67	1.68
F03	OtherSample X18	0.12	0.13	0.164	0.188	0.21	0.227	0.259	0.3	0.336	0.393	0.478	0.53	0.574	0.659	0.705	0.761	0.835	0.897	0.947	0.992	1.055	1.076	1.148	1.173	1.206	1.244	1.292	1.312	1.343	1.386	1.414	1.448	1.471	1.495	1.516	1.532	1.553	1.572	1.593	1.606	1.63	1.654	1.656	1.672	1.686	1.697	1.705	1.71
G01	OtherSample X19	0.117	0.123	0.147	0.174	0.19	0.217	0.252	0.303	0.298	0.391	0.417	0.491	0.559	0.606	0.672	0.731	0.797	0.84	0.904	0.955	1.014	1.043	1.093	1.139	1.177	1.245	1.254	1.293	1.338	1.341	1.375	1.482	1.447	1.462	1.5	1.511	1.532	1.569	1.551	1.587	1.588	1.607	1.621	1.624	1.63	1.637	1.633	1.651
G02	OtherSample X20	0.123	0.13	0.158	0.178	0.205	0.226	0.246	0.272	0.308	0.367	0.398	0.448	0.518	0.601	0.662	0.711	0.773	0.835	0.881	0.938	0.985	1.02	1.071	1.102	1.149	1.182	1.218	1.267	1.285	1.309	1.346	1.381	1.402	1.438	1.478	1.471	1.484	1.516	1.539	1.561	1.57	1.595	1.618	1.644	1.629	1.652	1.663	1.681
G03	OtherSample X21	0.124	0.134	0.166	0.192	0.212	0.234	0.257	0.293	0.323	0.372	0.469	0.546	0.577	0.639	0.7	0.771	0.828	0.902	0.955	1.017	1.074	1.119	1.185	1.227	1.259	1.302	1.339	1.372	1.392	1.42	1.448	1.477	1.499	1.524	1.547	1.554	1.564	1.582	1.602	1.616	1.622	1.641	1.653	1.663	1.662	1.689	1.694	1.694
H01	MediaControl C1	0.09	0.092	0.092	0.093	0.092	0.093	0.093	0.093	0.093	0.093	0.09	0.093	0.093	0.093	0.093	0.093	0.092	0.093	0.093	0.092	0.092	0.093	0.093	0.093	0.093	0.093	0.093	0.093	0.092	0.093	0.092	0.092	0.093	0.092	0.089	0.093	0.092	0.092	0.092	0.092	0.092	0.092	0.092	0.092	0.093	0.092	0.092	0.093
H02	MediaControl C2	0.087	0.088	0.087	0.088	0.087	0.088	0.087	0.087	0.088	0.088	0.088	0.088	0.088	0.088	0.088	0.088	0.087	0.087	0.087	0.088	0.088	0.088	0.088	0.087	0.087	0.087	0.087	0.087	0.087	0.087	0.087	0.087	0.087	0.087	0.088	0.087	0.087	0.086	0.088	0.086	0.087	0.086	0.086	0.086	0.086	0.087	0.086	0.086
H03	MediaControl C3	0.085	0.086	0.086	0.086	0.086	0.085	0.085	0.085	0.086	0.086	0.086	0.085	0.086	0.086	0.086	0.085	0.085	0.085	0.084	0.085	0.085	0.086	0.085	0.085	0.086	0.085	0.085	0.086	0.085	0.085	0.085	0.085	0.086	0.086	0.086	0.085	0.085	0.085	0.086	0.085	0.085	0.085	0.085	0.086	0.086	0.086	0.086	0.086
[truncated: 1 more columns]

## Sheet: Replicate3
Test Name: Nowshin 600nm
Date: 6/11/2024
Time: 10:23:33 AM
Absorbance			Absorbance values are displayed as OD
Well	Content	Raw Data (600)	Raw Data (600)	Raw Data (600)	Raw Data (600)	Raw Data (600)	Raw Data (600)	Raw Data (600)	Raw Data (600)	Raw Data (600)	Raw Data (600)	Raw Data (600)	Raw Data (600)	Raw Data (600)	Raw Data (600)	Raw Data (600)	Raw Data (600)	Raw Data (600)	Raw Data (600)	Raw Data (600)	Raw Data (600)	Raw Data (600)	Raw Data (600)	Raw Data (600)	Raw Data (600)	Raw Data (600)	Raw Data (600)	Raw Data (600)	Raw Data (600)	Raw Data (600)	Raw Data (600)	Raw Data (600)	Raw Data (600)	Raw Data (600)	Raw Data (600)	Raw Data (600)	Raw Data (600)	Raw Data (600)	Raw Data (600)	Raw Data (600)	Raw Data (600)	Raw Data (600)	Raw Data (600)	Raw Data (600)	Raw Data (600)	Raw Data (600)	Raw Data (600)	Raw Data (600)	Raw Data (600)
	Time	0 h	0 h 30 min	1 h	1 h 30 min	2 h	2 h 30 min	3 h	3 h 30 min	4 h	4 h 30 min	5 h	5 h 30 min	6 h	6 h 30 min	7 h	7 h 30 min	8 h	8 h 30 min	9 h	9 h 30 min	10 h	10 h 30 min	11 h	11 h 30 min	12 h	12 h 30 min	13 h	13 h 30 min	14 h	14 h 30 min	15 h	15 h 30 min	16 h	16 h 30 min	17 h	17 h 30 min	18 h	18 h 30 min	19 h	19 h 30 min	20 h	20 h 30 min	21 h	21 h 30 min	22 h	22 h 30 min	23 h	23 h 30 min
A01	BAL062_WT_1	0.117	0.128	0.157	0.193	0.207	0.229	0.274	0.317	0.478	0.578	0.681	0.773	0.993	1.02	1.129	1.22	1.287	1.373	1.435	1.453	1.512	1.544	1.578	1.583	1.627	1.651	1.687	1.718	1.725	1.718	1.714	1.74	1.837	1.801	1.783	1.839	1.907	1.911	1.899	1.847	1.97	1.969	1.973	2.031	2.009	1.974	2.059	2.013
A02	BAL062_WT_2	0.125	0.134	0.164	0.189	0.205	0.231	0.261	0.302	0.366	0.451	0.556	0.692	0.833	1.034	1.108	1.221	1.305	1.333	1.459	1.544	1.505	1.562	1.602	1.607	1.662	1.677	1.684	1.717	1.732	1.745	1.746	1.766	1.838	1.837	1.823	1.871	1.897	1.931	1.908	1.879	1.908	1.99	2.007	1.955	1.962	1.966	2.038	2.012
A03	BAL062_WT_3	0.122	0.132	0.16	0.187	0.212	0.236	0.268	0.296	0.344	0.418	0.596	0.677	0.829	0.937	1.091	1.2	1.3	1.359	1.429	1.455	1.541	1.55	1.602	1.637	1.648	1.703	1.731	1.737	1.781	1.782	1.77	1.793	1.837	1.849	1.84	1.89	1.913	1.982	1.911	1.903	1.959	1.954	1.982	2.025	2.02	2.027	2.049	2.05
B01	OtherSample X4	0.12	0.126	0.151	0.181	0.197	0.222	0.249	0.278	0.306	0.363	0.42	0.508	0.556	0.659	0.734	0.837	0.948	1	1.114	1.183	1.236	1.311	1.339	1.374	1.434	1.458	1.505	1.544	1.569	1.575	1.594	1.633	1.698	1.685	1.679	1.723	1.768	1.823	1.777	1.744	1.821	1.901	1.943	1.896	1.895	1.856	1.982	1.906
B02	OtherSample X5	0.119	0.125	0.154	0.178	0.198	0.217	0.244	0.281	0.313	0.339	0.38	0.451	0.52	0.607	0.671	0.816	0.921	0.96	1.06	1.123	1.171	1.24	1.293	1.323	1.38	1.396	1.456	1.482	1.492	1.509	1.539	1.574	1.613	1.619	1.635	1.661	1.71	1.756	1.716	1.694	1.726	1.812	1.838	1.779	1.769	1.775	1.851	1.837
B03	OtherSample X6	0.123	0.13	0.158	0.182	0.21	0.236	0.264	0.29	0.326	0.364	0.419	0.486	0.556	0.637	0.74	0.848	0.962	1.056	1.135	1.2	1.274	1.319	1.361	1.405	1.438	1.47	1.526	1.546	1.584	1.605	1.62	1.647	1.72	1.693	1.723	1.746	1.783	1.8	1.766	1.76	1.82	1.874	1.937	1.855	1.888	1.81	1.851	1.832
C01	MRSN31468_WT_1	0.117	0.128	0.155	0.182	0.202	0.221	0.253	0.28	0.313	0.355	0.432	0.528	0.564	0.601	0.665	0.725	0.785	0.808	0.892	0.946	0.959	1.011	1.069	1.113	1.131	1.198	1.225	1.26	1.331	1.335	1.306	1.329	1.397	1.403	1.392	1.467	1.474	1.495	1.515	1.502	1.543	1.56	1.585	1.586	1.617	1.627	1.638	1.649
C02	MRSN31468_WT_2	0.116	0.125	0.154	0.178	0.197	0.219	0.243	0.282	0.329	0.363	0.402	0.466	0.52	0.57	0.624	0.68	0.728	0.779	0.818	0.866	0.907	0.955	0.996	1.086	1.076	1.11	1.146	1.16	1.193	1.286	1.239	1.298	1.315	1.339	1.349	1.411	1.408	1.445	1.444	1.466	1.504	1.517	1.538	1.54	1.566	1.591	1.606	1.634
C03	MRSN31468_WT_3	0.116	0.127	0.157	0.179	0.206	0.225	0.256	0.278	0.316	0.355	0.415	0.492	0.551	0.602	0.66	0.722	0.779	0.852	0.872	0.929	0.989	1.034	1.105	1.143	1.169	1.255	1.276	1.257	1.298	1.315	1.366	1.389	1.417	1.424	1.472	1.473	1.508	1.534	1.548	1.588	1.594	1.614	1.637	1.649	1.659	1.668	1.679	1.698
D01	MRSN31468_pJJK14_1	0.12	0.131	0.158	0.178	0.201	0.22	0.243	0.272	0.322	0.37	0.443	0.506	0.572	0.644	0.686	0.771	0.813	0.841	0.938	0.97	1.035	1.043	1.093	1.139	1.184	1.22	1.245	1.273	1.305	1.315	1.327	1.369	1.419	1.429	1.431	1.472	1.496	1.527	1.536	1.568	1.577	1.605	1.625	1.632	1.655	1.655	1.677	1.693
D02	MRSN31468_pJJK14_2	0.122	0.133	0.156	0.18	0.198	0.23	0.25	0.287	0.317	0.363	0.417	0.495	0.558	0.622	0.677	0.738	0.79	0.805	0.852	0.909	0.957	0.995	1.046	1.084	1.132	1.177	1.197	1.194	1.259	1.281	1.29	1.313	1.36	1.369	1.406	1.431	1.446	1.492	1.49	1.5	1.552	1.569	1.606	1.597	1.635	1.644	1.644	1.658
D03	MRSN31468_pJJK14_3	0.124	0.136	0.163	0.19	0.218	0.237	0.27	0.31	0.34	0.407	0.468	0.507	0.576	0.652	0.71	0.775	0.83	0.882	0.952	1.001	1.036	1.081	1.135	1.172	1.214	1.256	1.297	1.334	1.352	1.384	1.393	1.43	1.476	1.492	1.5	1.529	1.558	1.586	1.597	1.61	1.639	1.657	1.678	1.686	1.704	1.712	1.736	1.742
E01	MRSN31468_pJJK10_1	0.128	0.135	0.161	0.186	0.194	0.226	0.253	0.277	0.299	0.331	0.443	0.508	0.547	0.584	0.658	0.738	0.791	0.858	0.919	0.971	1.045	1.096	1.147	1.196	1.336	1.307	1.356	1.4	1.431	1.454	1.473	1.523	1.566	1.579	1.598	1.631	1.657	1.686	1.702	1.724	1.724	1.756	1.771	1.776	1.783	1.795	1.814	1.822
E02	MRSN31468_pJJK10_2	0.126	0.133	0.157	0.179	0.205	0.227	0.254	0.286	0.325	0.346	0.424	0.477	0.528	0.584	0.627	0.705	0.757	0.79	0.857	0.966	0.998	1.072	1.148	1.175	1.22	1.303	1.348	1.36	1.42	1.418	1.45	1.442	1.528	1.534	1.534	1.58	1.639	1.67	1.655	1.673	1.709	1.728	1.75	1.738	1.75	1.754	1.761	1.772
E03	MRSN31468_pJJK10_3	0.124	0.133	0.159	0.184	0.196	0.222	0.233	0.266	0.31	0.355	0.418	0.493	0.532	0.622	0.683	0.759	0.814	0.884	0.945	1.018	1.091	1.138	1.192	1.234	1.29	1.32	1.365	1.406	1.435	1.469	1.484	1.524	1.567	1.588	1.594	1.641	1.671	1.693	1.708	1.715	1.745	1.764	1.775	1.779	1.792	1.805	1.824	1.831
F01	OtherSample X16	0.126	0.135	0.158	0.184	0.201	0.22	0.242	0.272	0.305	0.352	0.45	0.516	0.559	0.619	0.671	0.728	0.767	0.83	0.891	0.935	0.975	1.033	1.063	1.085	1.187	1.198	1.249	1.286	1.304	1.313	1.349	1.391	1.423	1.431	1.465	1.481	1.507	1.539	1.543	1.572	1.586	1.596	1.618	1.636	1.647	1.649	1.666	1.683
F02	OtherSample X17	0.126	0.134	0.157	0.18	0.199	0.222	0.25	0.277	0.326	0.347	0.403	0.46	0.521	0.586	0.66	0.694	0.78	0.811	0.859	0.931	0.959	1.02	1.05	1.099	1.151	1.171	1.225	1.246	1.272	1.327	1.303	1.337	1.402	1.484	1.44	1.535	1.483	1.534	1.521	1.522	1.58	1.607	1.636	1.608	1.643	1.678	1.66	1.71
F03	OtherSample X18	0.127	0.134	0.166	0.185	0.21	0.235	0.256	0.287	0.327	0.372	0.44	0.504	0.582	0.615	0.682	0.752	0.801	0.879	0.905	0.977	1.015	1.083	1.12	1.162	1.198	1.251	1.292	1.345	1.386	1.367	1.415	1.516	1.484	1.48	1.516	1.532	1.551	1.58	1.6	1.637	1.635	1.659	1.677	1.695	1.702	1.707	1.722	1.726
G01	OtherSample X19	0.118	0.128	0.151	0.178	0.198	0.22	0.245	0.276	0.305	0.364	0.458	0.505	0.579	0.645	0.718	0.77	0.839	0.877	0.959	1.029	1.047	1.125	1.189	1.218	1.248	1.292	1.332	1.375	1.393	1.395	1.533	1.476	1.5	1.488	1.531	1.542	1.538	1.593	1.561	1.61	1.614	1.617	1.64	1.649	1.658	1.663	1.67	1.687
G02	OtherSample X20	0.119	0.127	0.152	0.176	0.198	0.218	0.248	0.276	0.313	0.371	0.417	0.48	0.553	0.627	0.673	0.73	0.784	0.83	0.867	0.945	0.99	1.041	1.086	1.121	1.213	1.289	1.284	1.255	1.379	1.341	1.325	1.402	1.474	1.501	1.444	1.554	1.52	1.527	1.524	1.568	1.575	1.588	1.611	1.608	1.639	1.656	1.633	1.677
G03	OtherSample X21	0.124	0.139	0.17	0.201	0.21	0.243	0.263	0.296	0.338	0.367	0.421	0.528	0.578	0.673	0.744	0.843	0.886	0.915	0.989	1.094	1.119	1.199	1.24	1.245	1.321	1.346	1.381	1.421	1.429	1.446	1.472	1.491	1.524	1.529	1.546	1.571	1.585	1.61	1.614	1.626	1.643	1.671	1.683	1.693	1.7	1.704	1.712	1.726
H01	MediaControl C1	0.082	0.082	0.082	0.083	0.082	0.083	0.083	0.083	0.082	0.083	0.083	0.083	0.083	0.084	0.083	0.083	0.084	0.084	0.084	0.085	0.084	0.084	0.084	0.084	0.084	0.084	0.084	0.084	0.084	0.084	0.084	0.084	0.085	0.085	0.085	0.084	0.084	0.085	0.084	0.084	0.084	0.085	0.085	0.085	0.084	0.085	0.085	0.085
H02	MediaControl C2	0.093	0.088	0.088	0.089	0.088	0.088	0.088	0.088	0.087	0.088	0.088	0.088	0.088	0.088	0.088	0.088	0.087	0.088	0.088	0.088	0.087	0.088	0.088	0.088	0.088	0.087	0.088	0.088	0.088	0.087	0.087	0.087	0.088	0.088	0.088	0.088	0.087	0.088	0.087	0.087	0.088	0.087	0.087	0.087	0.087	0.088	0.087	0.087
H03	MediaControl C3	0.089	0.088	0.087	0.088	0.087	0.087	0.087	0.087	0.087	0.088	0.087	0.087	0.087	0.087	0.087	0.086	0.087	0.088	0.088	0.087	0.087	0.087	0.087	0.086	0.087	0.087	0.087	0.087	0.087	0.087	0.087	0.086	0.087	0.087	0.088	0.087	0.086	0.086	0.087	0.087	0.087	0.086	0.087	0.087	0.087	0.086	0.087	0.087
[truncated: 1 more columns]
