# Supplementary material for: Phage-encoded enzymes found in Acinetobacter baumannii convert pseudaminic acid to 8-epipseudaminic acid
Source: Commun Biol. 2025 May 5;8:700. doi: 10.1038/s42003-025-08114-8 (PMC12053666; doi:10.1038/s42003-025-08114-8)
Supplement: Supplementary file 3 — Supplementary Data 2 [file 42003_2025_8114_MOESM3_ESM.zip]

Archive with 528 entries (478 files):
- FigureS2/
- __MACOSX/._FigureS2
- FigureS2/.DS_Store
- __MACOSX/FigureS2/._.DS_Store
- FigureS2/1/
- __MACOSX/FigureS2/._1
- FigureS2/2/
- __MACOSX/FigureS2/._2
- FigureS2/1/uxnmr.par
- __MACOSX/FigureS2/1/._uxnmr.par
- FigureS2/1/format.ased
- __MACOSX/FigureS2/1/._format.ased
- FigureS2/1/.DS_Store
- __MACOSX/FigureS2/1/._.DS_Store
- FigureS2/1/lists/
- __MACOSX/FigureS2/1/._lists
- FigureS2/1/audita.txt
- __MACOSX/FigureS2/1/._audita.txt
- FigureS2/1/pdata/
- __MACOSX/FigureS2/1/._pdata
- FigureS2/1/fid
- __MACOSX/FigureS2/1/._fid
- FigureS2/1/adcInfo_TRX1.xml
- __MACOSX/FigureS2/1/._adcInfo_TRX1.xml
- FigureS2/1/shimvalues
- __MACOSX/FigureS2/1/._shimvalues
- FigureS2/1/uxnmr.info
- __MACOSX/FigureS2/1/._uxnmr.info
- FigureS2/1/scon2
- __MACOSX/FigureS2/1/._scon2
- FigureS2/1/pulseprogram.precomp
- __MACOSX/FigureS2/1/._pulseprogram.precomp
- FigureS2/1/vtc_pid_settings
- __MACOSX/FigureS2/1/._vtc_pid_settings
- FigureS2/1/acqu
- __MACOSX/FigureS2/1/._acqu
- FigureS2/1/acqus
- __MACOSX/FigureS2/1/._acqus
- FigureS2/1/specpar
- __MACOSX/FigureS2/1/._specpar
- FigureS2/2/uxnmr.par
- __MACOSX/FigureS2/2/._uxnmr.par
- FigureS2/2/format.ased
- __MACOSX/FigureS2/2/._format.ased
- FigureS2/2/.DS_Store
- __MACOSX/FigureS2/2/._.DS_Store
- FigureS2/2/lists/
- __MACOSX/FigureS2/2/._lists
- FigureS2/2/audita.txt
- __MACOSX/FigureS2/2/._audita.txt
- FigureS2/2/pdata/
- __MACOSX/FigureS2/2/._pdata
- FigureS2/2/fid
- __MACOSX/FigureS2/2/._fid
- FigureS2/2/adcInfo_TRX1.xml
- __MACOSX/FigureS2/2/._adcInfo_TRX1.xml
- FigureS2/2/shimvalues
- __MACOSX/FigureS2/2/._shimvalues
- FigureS2/2/uxnmr.info
- __MACOSX/FigureS2/2/._uxnmr.info
- FigureS2/2/scon2
- __MACOSX/FigureS2/2/._scon2
- FigureS2/2/pulseprogram.precomp
- __MACOSX/FigureS2/2/._pulseprogram.precomp
- FigureS2/2/vtc_pid_settings
- __MACOSX/FigureS2/2/._vtc_pid_settings
- FigureS2/2/acqu
- __MACOSX/FigureS2/2/._acqu
- FigureS2/2/acqus
- __MACOSX/FigureS2/2/._acqus
- FigureS2/2/specpar
- __MACOSX/FigureS2/2/._specpar
- FigureS2/1/lists/pp/
- __MACOSX/FigureS2/1/lists/._pp
- FigureS2/1/lists/form/
- __MACOSX/FigureS2/1/lists/._form
- FigureS2/1/pdata/1/
- __MACOSX/FigureS2/1/pdata/._1
- FigureS2/2/lists/pp/
- __MACOSX/FigureS2/2/lists/._pp
- FigureS2/2/lists/form/
- __MACOSX/FigureS2/2/lists/._form
- FigureS2/2/pdata/1/
- __MACOSX/FigureS2/2/pdata/._1
- FigureS2/1/lists/pp/Avance.incl
- __MACOSX/FigureS2/1/lists/pp/._Avance.incl
- FigureS2/1/lists/pp/zgcppr
- __MACOSX/FigureS2/1/lists/pp/._zgcppr
- FigureS2/1/lists/form/plot_acqu.form
- __MACOSX/FigureS2/1/lists/form/._plot_acqu.form
- FigureS2/1/pdata/1/proc
- __MACOSX/FigureS2/1/pdata/1/._proc
- FigureS2/1/pdata/1/title
- __MACOSX/FigureS2/1/pdata/1/._title
- FigureS2/1/pdata/1/parm.txt
- __MACOSX/FigureS2/1/pdata/1/._parm.txt
- FigureS2/1/pdata/1/auditp.txt
- __MACOSX/FigureS2/1/pdata/1/._auditp.txt
- FigureS2/1/pdata/1/1r
- __MACOSX/FigureS2/1/pdata/1/._1r
- FigureS2/1/pdata/1/procs
- __MACOSX/FigureS2/1/pdata/1/._procs
- FigureS2/1/pdata/1/outd
- __MACOSX/FigureS2/1/pdata/1/._outd
- FigureS2/1/pdata/1/thumb.png
- __MACOSX/FigureS2/1/pdata/1/._thumb.png
- FigureS2/2/lists/pp/Avance.incl
- __MACOSX/FigureS2/2/lists/pp/._Avance.incl
- FigureS2/2/lists/pp/zgcppr
- __MACOSX/FigureS2/2/lists/pp/._zgcppr
- FigureS2/2/lists/form/plot_acqu.form
- __MACOSX/FigureS2/2/lists/form/._plot_acqu.form
- FigureS2/2/pdata/1/proc
- __MACOSX/FigureS2/2/pdata/1/._proc
- FigureS2/2/pdata/1/title
- __MACOSX/FigureS2/2/pdata/1/._title
- FigureS2/2/pdata/1/parm.txt
- __MACOSX/FigureS2/2/pdata/1/._parm.txt
- FigureS2/2/pdata/1/auditp.txt
- __MACOSX/FigureS2/2/pdata/1/._auditp.txt
- FigureS2/2/pdata/1/1r
- __MACOSX/FigureS2/2/pdata/1/._1r
- FigureS2/2/pdata/1/procs
- __MACOSX/FigureS2/2/pdata/1/._procs
- FigureS2/2/pdata/1/outd
- __MACOSX/FigureS2/2/pdata/1/._outd
- FigureS2/2/pdata/1/thumb.png
- __MACOSX/FigureS2/2/pdata/1/._thumb.png
- FigureS3/
- __MACOSX/._FigureS3
- FigureS3/.DS_Store
- __MACOSX/FigureS3/._.DS_Store
- FigureS3/1/
- __MACOSX/FigureS3/._1
- FigureS3/4/
- __MACOSX/FigureS3/._4
- FigureS3/3/
- __MACOSX/FigureS3/._3
- FigureS3/2/
- __MACOSX/FigureS3/._2
- FigureS3/5/
- __MACOSX/FigureS3/._5
- FigureS3/1/uxnmr.par
- __MACOSX/FigureS3/1/._uxnmr.par
- FigureS3/1/format.ased
- __MACOSX/FigureS3/1/._format.ased
- FigureS3/1/.DS_Store
- __MACOSX/FigureS3/1/._.DS_Store
- FigureS3/1/lists/
- __MACOSX/FigureS3/1/._lists
- FigureS3/1/audita.txt
- __MACOSX/FigureS3/1/._audita.txt
- FigureS3/1/pdata/
- __MACOSX/FigureS3/1/._pdata
- FigureS3/1/fid
- __MACOSX/FigureS3/1/._fid
- FigureS3/1/adcInfo_TRX1.xml
- __MACOSX/FigureS3/1/._adcInfo_TRX1.xml
- FigureS3/1/shimvalues
- __MACOSX/FigureS3/1/._shimvalues
- FigureS3/1/uxnmr.info
- __MACOSX/FigureS3/1/._uxnmr.info
- FigureS3/1/scon2
- __MACOSX/FigureS3/1/._scon2
- FigureS3/1/pulseprogram.precomp
- __MACOSX/FigureS3/1/._pulseprogram.precomp
- FigureS3/1/vtc_pid_settings
- __MACOSX/FigureS3/1/._vtc_pid_settings
- FigureS3/1/acqu
- __MACOSX/FigureS3/1/._acqu
- FigureS3/1/acqus
- __MACOSX/FigureS3/1/._acqus
- FigureS3/1/specpar
- __MACOSX/FigureS3/1/._specpar
- FigureS3/4/uxnmr.par
- __MACOSX/FigureS3/4/._uxnmr.par
- FigureS3/4/.DS_Store
- __MACOSX/FigureS3/4/._.DS_Store
- FigureS3/4/acqu2s
- __MACOSX/FigureS3/4/._acqu2s
- FigureS3/4/lists/
- __MACOSX/FigureS3/4/._lists
- FigureS3/4/audita.txt
- __MACOSX/FigureS3/4/._audita.txt
- FigureS3/4/acqu2
- __MACOSX/FigureS3/4/._acqu2
- FigureS3/4/pdata/
- __MACOSX/FigureS3/4/._pdata
- FigureS3/4/adcInfo_TRX1.xml
- __MACOSX/FigureS3/4/._adcInfo_TRX1.xml
- FigureS3/4/shimvalues
- __MACOSX/FigureS3/4/._shimvalues
- FigureS3/4/uxnmr.info
- __MACOSX/FigureS3/4/._uxnmr.info
- FigureS3/4/ser
- __MACOSX/FigureS3/4/._ser
- FigureS3/4/scon2
- __MACOSX/FigureS3/4/._scon2
- FigureS3/4/pulseprogram.precomp
- __MACOSX/FigureS3/4/._pulseprogram.precomp
- FigureS3/4/vtc_pid_settings
- __MACOSX/FigureS3/4/._vtc_pid_settings
- FigureS3/4/acqu
- __MACOSX/FigureS3/4/._acqu
- FigureS3/4/acqus
- __MACOSX/FigureS3/4/._acqus
- FigureS3/4/specpar
- __MACOSX/FigureS3/4/._specpar
- FigureS3/3/uxnmr.par
- __MACOSX/FigureS3/3/._uxnmr.par
- FigureS3/3/.DS_Store
- __MACOSX/FigureS3/3/._.DS_Store
- FigureS3/3/acqu2s
- __MACOSX/FigureS3/3/._acqu2s
- FigureS3/3/lists/
- __MACOSX/FigureS3/3/._lists
- FigureS3/3/audita.txt
- __MACOSX/FigureS3/3/._audita.txt
- FigureS3/3/acqu2
- __MACOSX/FigureS3/3/._acqu2
- FigureS3/3/pdata/
- __MACOSX/FigureS3/3/._pdata
- FigureS3/3/adcInfo_TRX1.xml
- __MACOSX/FigureS3/3/._adcInfo_TRX1.xml
- FigureS3/3/shimvalues
- __MACOSX/FigureS3/3/._shimvalues
- FigureS3/3/uxnmr.info
- __MACOSX/FigureS3/3/._uxnmr.info
- FigureS3/3/ser
- __MACOSX/FigureS3/3/._ser
- FigureS3/3/scon2
- __MACOSX/FigureS3/3/._scon2
- FigureS3/3/pulseprogram.precomp
- __MACOSX/FigureS3/3/._pulseprogram.precomp
- FigureS3/3/vtc_pid_settings
- __MACOSX/FigureS3/3/._vtc_pid_settings
- FigureS3/3/acqu
- __MACOSX/FigureS3/3/._acqu
- FigureS3/3/topshimreport
- __MACOSX/FigureS3/3/._topshimreport
- FigureS3/3/acqus
- __MACOSX/FigureS3/3/._acqus
- FigureS3/3/specpar
- __MACOSX/FigureS3/3/._specpar
- FigureS3/2/uxnmr.par
- __MACOSX/FigureS3/2/._uxnmr.par
- FigureS3/2/.DS_Store
- __MACOSX/FigureS3/2/._.DS_Store
- FigureS3/2/acqu2s
- __MACOSX/FigureS3/2/._acqu2s
- FigureS3/2/lists/
- __MACOSX/FigureS3/2/._lists
- FigureS3/2/audita.txt
- __MACOSX/FigureS3/2/._audita.txt
- FigureS3/2/acqu2
- __MACOSX/FigureS3/2/._acqu2
- FigureS3/2/pdata/
- __MACOSX/FigureS3/2/._pdata
- FigureS3/2/adcInfo_TRX1.xml
- __MACOSX/FigureS3/2/._adcInfo_TRX1.xml
- FigureS3/2/shimvalues
- __MACOSX/FigureS3/2/._shimvalues
- FigureS3/2/uxnmr.info
- __MACOSX/FigureS3/2/._uxnmr.info
- FigureS3/2/ser
- __MACOSX/FigureS3/2/._ser
- FigureS3/2/scon2
- __MACOSX/FigureS3/2/._scon2
- FigureS3/2/pulseprogram.precomp
- __MACOSX/FigureS3/2/._pulseprogram.precomp
- FigureS3/2/vtc_pid_settings
- __MACOSX/FigureS3/2/._vtc_pid_settings
- FigureS3/2/acqu
- __MACOSX/FigureS3/2/._acqu
- FigureS3/2/acqus
- __MACOSX/FigureS3/2/._acqus
- FigureS3/2/specpar
- __MACOSX/FigureS3/2/._specpar
- FigureS3/5/uxnmr.par
- __MACOSX/FigureS3/5/._uxnmr.par
- FigureS3/5/format.ased
- __MACOSX/FigureS3/5/._format.ased
- FigureS3/5/.DS_Store
- __MACOSX/FigureS3/5/._.DS_Store
- FigureS3/5/acqu2s
- __MACOSX/FigureS3/5/._acqu2s
- FigureS3/5/lists/
- __MACOSX/FigureS3/5/._lists
- FigureS3/5/audita.txt
- __MACOSX/FigureS3/5/._audita.txt
- FigureS3/5/acqu2
- __MACOSX/FigureS3/5/._acqu2
- FigureS3/5/pdata/
- __MACOSX/FigureS3/5/._pdata
- FigureS3/5/adcInfo_TRX1.xml
- __MACOSX/FigureS3/5/._adcInfo_TRX1.xml
- FigureS3/5/shimvalues
- __MACOSX/FigureS3/5/._shimvalues
- FigureS3/5/uxnmr.info
- __MACOSX/FigureS3/5/._uxnmr.info
[truncated: 228 more entries]
