# Supplementary material for: Phage-encoded enzymes found in Acinetobacter baumannii convert pseudaminic acid to 8-epipseudaminic acid
Source: Commun Biol. 2025 May 5;8:700. doi: 10.1038/s42003-025-08114-8 (PMC12053666; doi:10.1038/s42003-025-08114-8)
Supplement: Supplementary file 3 — Supplementary Data 2 [file 42003_2025_8114_MOESM3_ESM.zip › FigureS2/1/audita.txt]

##TITLE= Audit trail, TopSpin 4.1.4
##JCAMPDX= 5.01
##ORIGIN= Bruker BioSpin GmbH
##OWNER= nmrsu
$$ D:/nmrdata/SSCN/abm241015/6/audita.txt
##AUDIT TRAIL=  $$ (NUMBER, WHEN, WHO, WHERE, PROCESS, VERSION, WHAT)
(   1,<2024-10-15 18:20:32.994 +0200>,<nmrsu>,<CZC004DVLB>,<cprserver>,<TopSpin 4.1.4>,
      <new/edc EXPNO=6 PROCNO=1>)
(   2,<2024-10-15 18:31:27.084 +0200>,<nmrsu>,<CZC004DVLB>,<cprserver>,<TopSpin 4.1.4>,
      <changed parameter F1 O1 to 2823.85>)
(   3,<2024-10-15 18:31:31.114 +0200>,<nmrsu>,<CZC004DVLB>,<cprserver>,<TopSpin 4.1.4>,
      <changed parameter 1 P 1 to 6.800>)
(   4,<2024-10-15 18:31:36.738 +0200>,<nmrsu>,<CZC004DVLB>,<cprserver>,<TopSpin 4.1.4>,
      <changed parameter F1 NS to 32>)
(   5,<2024-10-15 16:32:08.919 +0000>,<CZC004DVLB\nmrsu>,<CZC004DVLB>,<go4>,<TopSpin 4.1.4>,
      <acquisition in progress>)
(   6,<2024-10-15 16:36:22.648 +0000>,<CZC004DVLB\nmrsu>,<CZC004DVLB>,<go4>,<TopSpin 4.1.4>,
      <created by zg on 'Avance' (CZC004DVLB) by user 'CZC004DVLB\nmrsu'
       on data set with UUID '05ba4cd2-8b13-11ef-80a0-00139538cb8e'
       started at 2024-10-15 16:32:08.935 +0000, POWCHK enabled, PULCHK disabled,
       completed at 2024-10-15 16:36:22.646 +0000
       configuration hash MD5:
       3F C2 E5 D5 8B 0D 63 C2 ED 36 12 12 19 F4 EC 71
       double data hash MD5: 80K
       F6 7D 54 0C D7 33 FF CD CD 92 99 29 CD 22 79 E6>)
##END=

$$ hash MD5
$$ CF 19 1A D2 5F 72 80 9A AE 97 C7 92 0C D8 62 7D
