# Supplementary material for: Phage-encoded enzymes found in Acinetobacter baumannii convert pseudaminic acid to 8-epipseudaminic acid
Source: Commun Biol. 2025 May 5;8:700. doi: 10.1038/s42003-025-08114-8 (PMC12053666; doi:10.1038/s42003-025-08114-8)
Supplement: Supplementary file 3 — Supplementary Data 2 [file 42003_2025_8114_MOESM3_ESM.zip › FigureS2/1/uxnmr.info]

CONFIGURATION INFORMATION
=========================

Path         : /opt/topspin/conf/instr/spect/uxnmr.info
Date         : Mon Sep 30 09:26:17 2024
Release      : TopSpin 4.1.4
Installed in : /opt/topspin
Host         : BladeEpu
OS           : CentOS Linux release 7.2.1511 (Core) 
SPECTR-OS    : Version 4.1.166.20220113
CPU          : Intel(R) Core(TM) i7-4700EQ CPU @ 2.40GHz (8 cores at 2435 MHz with Hyperthreading)
User         : root (root)
System       : Avance Neo 600 NMR spectrometer
1H-frequency : 600.13 MHz
Description  : Avance
Bruker Order : HCAB-60_00285
Configured in: BladeEpu:/opt/topspin/conf/instr/spect

AQ-Rack:
- EPU/2: AV4 EPU/2 Embedded Processing Unit H153448F1/01376 ECL 01.04
- TRX 1200: AV4 TRANSCEIVER 1200 Z148391/04495 ECL 02.03
  Location: slot 1 in rack 1
  Connection: at IP 192.168.180.14 via PCIe #3
  Firmware Version: 20210312121750
  Devices: MTD at /dev/mtd2, DRX at /dev/bbu/drx3.5, RTD at /dev/bbu/rtd3.4
  Sequencer: FCube
  - FCube1
- TRX 1200: AV4 TRANSCEIVER 1200 Z148391/04498 ECL 02.03
  Location: slot 2 in rack 1
  Connection: at IP 192.168.180.18 via PCIe #4
  Firmware Version: 20210312121750
  Devices: MTD at /dev/mtd11, DRX at /dev/bbu/drx4.5, RTD at /dev/bbu/rtd4.4
  Sequencer: FCube
  - FCube2
- TRX 1200: AV4 TRANSCEIVER 1200 Z148391/04497 ECL 02.03
  Location: slot 3 in rack 1
  Connection: at IP 192.168.180.22 via PCIe #5
  Firmware Version: 20210312121750
  Devices: MTD at /dev/mtd20, DRX at /dev/bbu/drx5.5, RTD at /dev/bbu/rtd5.4
  Sequencer: FCube
  - FCube3
- TRX 1200: AV4 TRANSCEIVER 1200 Z148391/04496 ECL 02.03
  Location: slot 4 in rack 1
  Connection: at IP 192.168.180.26 via PCIe #6
  Firmware Version: 20210312121750
  Devices: MTD at /dev/mtd29, DRX at /dev/bbu/drx6.5, RTD at /dev/bbu/rtd6.4
  Sequencer: FCube
  - FCube4
- GTU: AV4 GT-CONTROLLER UNIT Z148393/01420 ECL 01.02
  Location: slot 6 in rack 1
  Connection: at IP 192.168.180.38 via PCIe #9
  Firmware Version: 20190906085855
  - Gradient resolution: 1.0 us
  Devices: MTD at /dev/mtd37, RTD at /dev/bbu/rtd9.4, GPROC at /dev/bbu/gproc9.7
  Sequencer: GCube, TCube
  - GCube1
  - TCube1
- PSM-A: AV4 PSM-A Z149510/01861 ECL 03.01
- HPPR/2 COVER2: HPPR/2 Cover2 Z124567/03437 ECL 00.05
  HPPR2: - HPPR/2 preamplifier connected via AqRack
      Type      : HPPR/2
      Controller: Cover/2
                  no LED display for tuning and matching
      Module  1 : HPLNA 1H19F (virtual 50 Ohm reference: 100.2%/0.1deg, reflection meter with CRP-Bias capability)
                  PN=Z103205, SN=01252 from 20200210
      Module  2 : 2H
                  PN=Z003473, SN=01943 from 20200213
      Module  3 : XBB19F 2HP
                  PN=Z105186, SN=00488 from 20200206
      Module  4 : 13C/79Br
                  PN=Z003524, SN=01344 from 20200206
      Module  5 : 15N
                  PN=Z003530, SN=01207 from 20200121
  
- HPLNA 1H19F: HPLNA 1H MODULE 600 Z103205/01252 ECL 06.04
- 2H: HPPR/2 2H MODULE 600 Z003473/01943 ECL 07.00
- XBB19F 2HP: HPPR/2 XBB19F 2HP MODULE 600 Z105186/00488 ECL 07.01
- 13C/79Br: HPPR/2 13C MODULE 600 Z003524/01344 ECL 08.00
- 15N: HPPR/2 15N MODULE 600 Z003530/01207 ECL 07.01
- RACK: AV4 AQS CHASSIS Z149500/01499 ECL 02.00
- PSM-48V: AV4 PSM-48V Z149850/03196 ECL 01.02
- PSM-D: AV4 PSM-D Z149520/01809 ECL 01.01
- FANTRAY: AV4 AQS FAN TRAY Z149501/01447 ECL 00.02
- REF 1200: AV4 REFERENCE 1200 Z148270/01549 ECL 02.02


Transmitters at the spectrometer subnet:
----------------------------------------
BLA-W144063-000173 W144063/000173 ECL 20:
- TCP/IP address = 192.168.99.15
- Firmware VS    = 20210223
- Amplifier      = AV4 BLABBH2H 500/100/150 200-600: W144063/000173 ECL 20
- Controller     = BLA CONTROL BOARD 7: W133936/022821 ECL 21
BLA-W144059-000380 W144059/000380 ECL 10:
- TCP/IP address = 192.168.99.11
- Firmware VS    = 20210223
- Amplifier      = AV4 BLABB500 15-600: W144059/000380 ECL 10
- Controller     = BLA CONTROL BOARD 7: W133936/022332 ECL 21
LTRX Z109890/01359 ECL 03.01:
- TCP/IP address = 192.168.99.10
- Amplifier      = BSMS/2 LOCK TRANSCEIVER 600: Z109890/01359 ECL 03.01

BSMS: BSMS/2 connected to ethernet
- TCP/IP address = 192.168.99.10
- ELCB firmware version = 20210921
- ELCB = BSMS/2 ELCB: Z100818/08444 ECL 07.02
- GAB current limits = 0.0/X, 0.0/Y, 10.0/Z (in A)
- Shim System = BOSS3-SB
- SCB channels = 40
- Shim matrix file: 292722ca.dat
- Active shims: Z Z2 Z3 Z4 Z5 X XZ XZ2 (X2-Y2) XY Y YZ YZ2 (X2-Y2)Z2 XZ4 XZ3 Z6 (X2-Y2)Z YZ4 YZ3 XYZ2 XYZ X3Z X3 Y3Z Y3 Z7 Z8 XZ5 YZ5 (X2-Y2)Z3 (X2-Y2)Z4 (X2-Y2)Z5 XYZ3 XYZ4 XYZ5
- Magnet polarity: SN (Bruker), uses standard H0 polarity
- L-TRX = BSMS/2 LOCK TRANSCEIVER 600: Z109890/01359 ECL 03.01
- Lock: on L-TRX board, supports 2H
- VTU_SPB = BSMS/2 SPB SENSOR & PNEUMATIC BD: Z115191/05645 ECL 05.04
- VTU_VPSB1 = AV4 VARIABLE POWER SUPPLY BD DC: Z139305/01475 ECL 01.02

VTU: in BSMS/2 connected to ethernet
- TCP/IP address = 192.168.99.10

SampleCase: in BSMS/2 connected to ethernet
- TCP/IP address = 192.168.99.10

Cryo Cooling Control Unit: CU5 - COOLING UNIT/5 Z159072/226
- TCP/IP address   = 192.168.98.2

Line Distribution Units at the spectrometer subnet:
-------------------------------------------------
Line Distribution Unit 1: PDU1
- TCP/IP address   = 192.168.99.99

Magnet System:
- Magnet  : BZH0026070I01
- Cryostat: D325-54-7373
- Polarity: SN (Bruker)


RF cable connections (detected)
--------------------------------------------------------------------
TRX1 NORM output -> input 2 of transmitter 1 (AV4 BLABBH2H 500/100/150 200-600 W144063/000173 at TCP/IP 192.168.99.15)
TRX1 AUX  output -> open
TRX2 NORM output -> input 3 of transmitter 1 (AV4 BLABBH2H 500/100/150 200-600 W144063/000173 at TCP/IP 192.168.99.15)
TRX2 AUX  output -> open
TRX3 NORM output -> input 1 of transmitter 1 (AV4 BLABBH2H 500/100/150 200-600 W144063/000173 at TCP/IP 192.168.99.15)
TRX3 AUX  output -> open
TRX4 NORM output -> input 1 of transmitter 2 (AV4 BLABB500 15-600 W144059/000380 at TCP/IP 192.168.99.11)
TRX4 AUX  output -> open

Blanking cable connections (detected)
--------------------------------------------------------------------
transmitter 1 = AV4 BLABBH2H 500/100/150 200-600 W144063/000173 at TCP/IP 192.168.99.15:
- amplifier B-500W uses blanking 3
- amplifier 1H-100W uses blanking 1
- amplifier 2H-150W uses blanking 2

transmitter 2 = AV4 BLABB500 15-600 W144059/000380 at TCP/IP 192.168.99.11:
- amplifier B-500W uses blanking 4

transmitter 3 = BSMS/2 LOCK TRANSCEIVER 600 Z109890/01359 at TCP/IP 192.168.99.10:
- amplifier 2H-5W needs no blanking


Preamplifier connections (detected)
--------------------------------------------------------------------
Tune-TRX1 -> HPLNA 1H19F -> REC1
Tune-TRX2 -> 2H          -> REC2
Tune-TRX3 -> XBB19F 2HP  -> REC3
Tune-TRX3 -> 13C/79Br    -> REC3
Tune-TRX4 -> 15N         -> REC4
