# Supplementary material for: Phage-encoded enzymes found in Acinetobacter baumannii convert pseudaminic acid to 8-epipseudaminic acid
Source: Commun Biol. 2025 May 5;8:700. doi: 10.1038/s42003-025-08114-8 (PMC12053666; doi:10.1038/s42003-025-08114-8)
Supplement: Supplementary file 3 — Supplementary Data 2 [file 42003_2025_8114_MOESM3_ESM.zip › FigureS2/2/audita.txt]

##TITLE= Audit trail, TopSpin 4.1.4
##JCAMPDX= 5.01
##ORIGIN= Bruker BioSpin GmbH
##OWNER= nmrsu
$$ D:/nmrdata/SSCN/jk240809/24/audita.txt
##AUDIT TRAIL=  $$ (NUMBER, WHEN, WHO, WHERE, PROCESS, VERSION, WHAT)
(   1,<2024-08-09 18:25:15.608 +0200>,<nmrsu>,<CZC004DVLB>,<cprserver>,<TopSpin 4.1.4>,
      <changed parameter F1 O1 to 2823.74>)
(   2,<2024-08-09 18:25:19.492 +0200>,<nmrsu>,<CZC004DVLB>,<cprserver>,<TopSpin 4.1.4>,
      <changed parameter 1 P 1 to 7.400>)
(   3,<2024-08-09 16:25:40.326 +0000>,<CZC004DVLB\nmrsu>,<CZC004DVLB>,<go4>,<TopSpin 4.1.4>,
      <acquisition in progress>)
(   4,<2024-08-09 16:27:48.959 +0000>,<CZC004DVLB\nmrsu>,<CZC004DVLB>,<go4>,<TopSpin 4.1.4>,
      <created by zg on 'Avance' (CZC004DVLB) by user 'CZC004DVLB\nmrsu'
       on data set with UUID '046c2c3c-566c-11ef-8024-00139538cb8e'
       started at 2024-08-09 16:25:40.347 +0000, POWCHK enabled, PULCHK disabled,
       completed at 2024-08-09 16:27:48.955 +0000
       configuration hash MD5:
       70 9C 38 8B 68 A7 A4 AA EB FA 48 B2 61 B9 E7 4E
       double data hash MD5: 80K
       04 A8 51 4F 36 73 47 68 3C 48 30 1A 5E 43 C4 C3>)
##END=

$$ hash MD5
$$ 19 65 DB 7F 43 F9 49 B2 06 8F 3B 49 9E 51 8A E6
