# Supplementary material for: Phage-encoded enzymes found in Acinetobacter baumannii convert pseudaminic acid to 8-epipseudaminic acid
Source: Commun Biol. 2025 May 5;8:700. doi: 10.1038/s42003-025-08114-8 (PMC12053666; doi:10.1038/s42003-025-08114-8)
Supplement: Supplementary file 3 — Supplementary Data 2 [file 42003_2025_8114_MOESM3_ESM.zip › FigureS2/2/pulseprogram.precomp]

# 1 "/root/.topspin-BladeEpu/local_acqu/jk240809/24/lists/pp/zgcppr"
# 1 "<built-in>"
# 1 "<command-line>"
# 1 "/root/.topspin-BladeEpu/local_acqu/jk240809/24/lists/pp/zgcppr"
;zgcppr
;avance-version (12/01/11)
;1D sequence with presaturation
;using composite pulse
;
;A. Bax, J. Magn. Reson. 65, 142-145 (1985)
;
;$CLASS=HighRes
;$DIM=1D
;$TYPE=
;$SUBTYPE=
;$COMMENT=


# 1 "/root/.topspin-BladeEpu/local_acqu/jk240809/24/lists/pp/Avance.incl" 1
;Avance4.incl
;   for AV 4
;
;avance-version (16/08/18)
;
;$CLASS=Common Incl
;$COMMENT=


# 19 "/root/.topspin-BladeEpu/local_acqu/jk240809/24/lists/pp/Avance.incl"
;setrtp0 denotes TimingController


# 50 "/root/.topspin-BladeEpu/local_acqu/jk240809/24/lists/pp/Avance.incl"
# 51 "/root/.topspin-BladeEpu/local_acqu/jk240809/24/lists/pp/Avance.incl"


# 63 "/root/.topspin-BladeEpu/local_acqu/jk240809/24/lists/pp/Avance.incl"
# 89 "/root/.topspin-BladeEpu/local_acqu/jk240809/24/lists/pp/Avance.incl"
# 90 "/root/.topspin-BladeEpu/local_acqu/jk240809/24/lists/pp/Avance.incl"


# 123 "/root/.topspin-BladeEpu/local_acqu/jk240809/24/lists/pp/Avance.incl"
;#define LOWQ
;#define HIGHQ


;#define MIX_UP
;#define MIX_DOWN
# 136 "/root/.topspin-BladeEpu/local_acqu/jk240809/24/lists/pp/Avance.incl"
;$Id:$
# 16 "/root/.topspin-BladeEpu/local_acqu/jk240809/24/lists/pp/zgcppr" 2


"d12=20u"
# 21 "/root/.topspin-BladeEpu/local_acqu/jk240809/24/lists/pp/zgcppr"
"acqt0=-(p1*6/3.1416)-4u"


# 1 "mc_line 24 file /root/.topspin-BladeEpu/local_acqu/jk240809/24/lists/pp/zgcppr exp. def. part of mc cmd. before ze"
; dimension 1D; AQ_mode 
define delay MCWRK
define delay MCREST
"MCREST = 30m - 30m"
"MCWRK = 0.333333*30m"
# 24 "/root/.topspin-BladeEpu/local_acqu/jk240809/24/lists/pp/zgcppr"
1 ze
# 1 "mc_line 24 file /root/.topspin-BladeEpu/local_acqu/jk240809/24/lists/pp/zgcppr exp. def. of mc cmd. after ze"
# 25 "/root/.topspin-BladeEpu/local_acqu/jk240809/24/lists/pp/zgcppr"
# 1 "mc_line 25 file /root/.topspin-BladeEpu/local_acqu/jk240809/24/lists/pp/zgcppr exp. start label for mc cmd."
2 MCWRK  * 2
LBLF0, MCWRK
  MCREST
# 26 "/root/.topspin-BladeEpu/local_acqu/jk240809/24/lists/pp/zgcppr"
  d12 pl9:f1
  d1 cw:f1 ph29
  4u do:f1
  d12 pl1:f1
  p1 ph1
  4u
  p1 ph2
  4u
  p1 ph3
  4u
  p1 ph4
  go=2 ph31
# 1 "mc_line 38 file /root/.topspin-BladeEpu/local_acqu/jk240809/24/lists/pp/zgcppr exp. mc cmd. in line"
  MCWRK wr #0
  MCWRK zd
  lo to LBLF0 times td0

# 39 "/root/.topspin-BladeEpu/local_acqu/jk240809/24/lists/pp/zgcppr"
exit
# 42 "/root/.topspin-BladeEpu/local_acqu/jk240809/24/lists/pp/zgcppr"
ph1=1 3 3 1 2 0 0 2
ph2=2 0 2 0 3 1 3 1
ph3=3 1 1 3 0 2 2 0
ph4=0 2 0 2 1 3 1 3
ph29=0
ph31=0 2 0 2 1 3 1 3


;pl1 : f1 channel - power level for pulse (default)
;pl9 : f1 channel - power level for presaturation
;p1 :  90 degree transmitter high power pulse
;d1 : relaxation delay; 1-5 * T1
;d12: delay for power switching                      [20 usec]
;ns: 1 * n, total number of scans: NS * TD0
# 59 "/root/.topspin-BladeEpu/local_acqu/jk240809/24/lists/pp/zgcppr"
;$Id:$
