# Supplementary material for: Phage-encoded enzymes found in Acinetobacter baumannii convert pseudaminic acid to 8-epipseudaminic acid
Source: Commun Biol. 2025 May 5;8:700. doi: 10.1038/s42003-025-08114-8 (PMC12053666; doi:10.1038/s42003-025-08114-8)
Supplement: Supplementary file 3 — Supplementary Data 2 [file 42003_2025_8114_MOESM3_ESM.zip › FigureS2/1/lists/pp/zgcppr]

;zgcppr
;avance-version (12/01/11)
;1D sequence with presaturation
;using composite pulse
;
;A. Bax, J. Magn. Reson. 65, 142-145 (1985)
;
;$CLASS=HighRes
;$DIM=1D
;$TYPE=
;$SUBTYPE=
;$COMMENT=


#include <Avance.incl>


"d12=20u"


"acqt0=-(p1*6/3.1416)-4u"


1 ze
2 30m
  d12 pl9:f1
  d1 cw:f1 ph29
  4u do:f1
  d12 pl1:f1
  p1 ph1
  4u
  p1 ph2
  4u
  p1 ph3
  4u
  p1 ph4
  go=2 ph31
  30m mc #0 to 2 F0(zd)
exit


ph1=1 3 3 1 2 0 0 2
ph2=2 0 2 0 3 1 3 1
ph3=3 1 1 3 0 2 2 0
ph4=0 2 0 2 1 3 1 3
ph29=0
ph31=0 2 0 2 1 3 1 3


;pl1 : f1 channel - power level for pulse (default)
;pl9 : f1 channel - power level for presaturation
;p1 :  90 degree transmitter high power pulse
;d1 : relaxation delay; 1-5 * T1
;d12: delay for power switching                      [20 usec]
;ns: 1 * n, total number of scans: NS * TD0


;$Id:$
