# Supplementary material for: Phage-encoded enzymes found in Acinetobacter baumannii convert pseudaminic acid to 8-epipseudaminic acid
Source: Commun Biol. 2025 May 5;8:700. doi: 10.1038/s42003-025-08114-8 (PMC12053666; doi:10.1038/s42003-025-08114-8)
Supplement: Supplementary file 3 — Supplementary Data 2 [file 42003_2025_8114_MOESM3_ESM.zip › FigureS2/1/pdata/1/parm.txt]

Current Data Parameters
NAME          abm241015              
EXPNO                 6              
PROCNO                1              

F2 - Acquisition Parameters
Date_          20241015              
Time              18.36 h            
INSTRUM          Avance              
PROBHD   Z162398_0031 (              
PULPROG          zgcppr              
TD                81920              
SOLVENT             D2O              
NS                   32              
DS                    0              
SWH            7142.857 Hz           
FIDRES         0.174386 Hz           
AQ            5.7343998 sec          
RG                   16              
DW               70.000 usec         
DE                10.00 usec         
TE                310.0 K            
D1           2.00000000 sec          
D12          0.00002000 sec          
TD0                   1              
SFO1        600.1328239 MHz          
NUC1                 1H              
P1                 6.80 usec         
PLW1         9.41170025 W            
PLW9         0.00000032 W            

F2 - Processing parameters
SI               262144              
SF          600.1300295 MHz          
WDW                  EM              
SSB      0              
LB                 0.30 Hz           
GB       0              
PC                 1.00              
