# Supplementary material for: Phage-encoded enzymes found in Acinetobacter baumannii convert pseudaminic acid to 8-epipseudaminic acid
Source: Commun Biol. 2025 May 5;8:700. doi: 10.1038/s42003-025-08114-8 (PMC12053666; doi:10.1038/s42003-025-08114-8)
Supplement: Supplementary file 3 — Supplementary Data 2 [file 42003_2025_8114_MOESM3_ESM.zip › FigureS2/2/pdata/1/auditp.txt]

##TITLE= Audit trail, TopSpin 4.1.4
##JCAMPDX= 5.01
##ORIGIN= Bruker BioSpin GmbH
##OWNER= nmrsu
$$ D:/nmrdata/SSCN/jk240809/24/pdata/1/auditp.txt
##AUDIT TRAIL=  $$ (NUMBER, WHEN, WHO, WHERE, PROCESS, VERSION, WHAT)
(   1,<2024-08-09 18:25:15.608 +0200>,<nmrsu>,<CZC004DVLB>,<cprserver>,<TopSpin 4.1.4>,
      <changed parameter F1 O1 to 2823.74>)
(   2,<2024-08-09 18:25:19.492 +0200>,<nmrsu>,<CZC004DVLB>,<cprserver>,<TopSpin 4.1.4>,
      <changed parameter 1 P 1 to 7.400>)
(   3,<2024-08-09 16:25:40.326 +0000>,<CZC004DVLB\nmrsu>,<CZC004DVLB>,<go4>,<TopSpin 4.1.4>,
      <acquisition in progress>)
(   4,<2024-08-09 16:27:48.959 +0000>,<CZC004DVLB\nmrsu>,<CZC004DVLB>,<go4>,<TopSpin 4.1.4>,
      <created by zg on 'Avance' (CZC004DVLB) by user 'CZC004DVLB\nmrsu'
       on data set with UUID '046c2c3c-566c-11ef-8024-00139538cb8e'
       started at 2024-08-09 16:25:40.347 +0000, POWCHK enabled, PULCHK disabled,
       completed at 2024-08-09 16:27:48.955 +0000
       configuration hash MD5:
       70 9C 38 8B 68 A7 A4 AA EB FA 48 B2 61 B9 E7 4E
       double data hash MD5: 80K
       04 A8 51 4F 36 73 47 68 3C 48 30 1A 5E 43 C4 C3>)
(   5,<2024-08-09 18:30:46.174 +0200>,<nmrsu>,<CZC004DVLB>,<proc1d>,<TopSpin 4.1.4>,
      <Start of raw data processing
       efp LB = 0.3 FT_mod = 6 PKNL = 1 PHC0 = -22.4641 PHC1 = -61.90908 SI = 256K 
       data hash MD5: 256K
       F2 E1 8B D5 42 D6 A1 5F BA 4A 54 D9 8A C8 17 1B>)
(   6,<2024-08-09 18:31:20.415 +0200>,<nmrsu>,<CZC004DVLB>,<proc1d>,<TopSpin 4.1.4>,
      <pk fgphup PHC0 = 3.4625 PHC1 = 0 
       data hash MD5: 256K
       9C 04 BE D5 B1 FC 7A D9 BD 76 5D 20 BE 7A 4C 1D>)
(   7,<2025-03-30 16:37:01.080 +0200>,<cristina>,<LAPTOP-KKRJSORF>,<audit>,<TopSpin 3.6.1>,
      <user comment:
       TITLE=MRSN31568 CPS
       D2O 310KTITLE_END
       data hash MD5: 256K
       9C 04 BE D5 B1 FC 7A D9 BD 76 5D 20 BE 7A 4C 1D>)
(   8,<2025-03-30 16:38:12.925 +0200>,<cristina>,<LAPTOP-KKRJSORF>,<audit>,<TopSpin 3.6.1>,
      <user comment:
       TITLE=MRSN31568 CPS,
       Supplementary Figure 2, panel bTITLE_END
       data hash MD5: 256K
       9C 04 BE D5 B1 FC 7A D9 BD 76 5D 20 BE 7A 4C 1D>)
(   9,<2025-03-30 17:13:38.926 +0200>,<cristina>,<LAPTOP-KKRJSORF>,<audit>,<TopSpin 3.6.1>,
      <user comment:
       TITLE=MRSN31568 CPS, , proton spectrum
       Supplementary Figure 2, panel bTITLE_END
       data hash MD5: 256K
       9C 04 BE D5 B1 FC 7A D9 BD 76 5D 20 BE 7A 4C 1D>)
(  10,<2025-03-30 17:13:40.618 +0200>,<cristina>,<LAPTOP-KKRJSORF>,<audit>,<TopSpin 3.6.1>,
      <user comment:
       TITLE=MRSN31568 CPS, , proton spectrum
       Supplementary Figure 2, panel bTITLE_END
       data hash MD5: 256K
       9C 04 BE D5 B1 FC 7A D9 BD 76 5D 20 BE 7A 4C 1D>)
##END=

$$ hash MD5
$$ F0 97 71 58 24 4C 42 03 94 77 32 37 EC AB AE 01
