# Supplementary material for: Phage-encoded enzymes found in Acinetobacter baumannii convert pseudaminic acid to 8-epipseudaminic acid
Source: Commun Biol. 2025 May 5;8:700. doi: 10.1038/s42003-025-08114-8 (PMC12053666; doi:10.1038/s42003-025-08114-8)
Supplement: Supplementary file 3 — Supplementary Data 2 [file 42003_2025_8114_MOESM3_ESM.zip › FigureS3/4/audita.txt]

##TITLE= Audit trail, TopSpin 4.1.4
##JCAMPDX= 5.01
##ORIGIN= Bruker BioSpin GmbH
##OWNER= nmrsu
$$ D:/nmrdata/SSCN/abm241015/10/audita.txt
##AUDIT TRAIL=  $$ (NUMBER, WHEN, WHO, WHERE, PROCESS, VERSION, WHAT)
(   1,<2024-10-15 18:42:56.696 +0200>,<nmrsu>,<CZC004DVLB>,<cprserver>,<TopSpin 4.1.4>,
      <new/edc EXPNO=10 PROCNO=1>)
(   2,<2024-10-15 18:43:00.838 +0200>,<nmrsu>,<CZC004DVLB>,<cprserver>,<TopSpin 4.1.4>,
      <changed parameter F2 NS to 24>)
(   3,<2024-10-15 16:44:12.810 +0000>,<CZC004DVLB\nmrsu>,<CZC004DVLB>,<go4>,<TopSpin 4.1.4>,
      <acquisition in progress>)
(   4,<2024-10-15 21:08:55.276 +0000>,<CZC004DVLB\nmrsu>,<CZC004DVLB>,<go4>,<TopSpin 4.1.4>,
      <created by zg on 'Avance' (CZC004DVLB) by user 'CZC004DVLB\nmrsu'
       on data set with UUID 'b530035e-8b14-11ef-b2e0-00139538cb8e'
       started at 2024-10-15 16:44:12.830 +0000, POWCHK enabled, PULCHK disabled,
       completed at 2024-10-15 21:08:55.275 +0000
       configuration hash MD5:
       3F C2 E5 D5 8B 0D 63 C2 ED 36 12 12 19 F4 EC 71
       double data hash MD5: 2K * 512
       CB C4 BA D8 E7 94 E3 DE 9C C8 00 89 72 8A 35 EB>)
(   5,<2024-10-15 23:08:55.249 +0200>,<nmrsu>,<CZC004DVLB>,<sertoint>,<TopSpin 4.1.4>,
      <sertoint
       data hash MD5: 2K * 512
       BA 0A B4 C6 FD F3 F9 99 DB 37 50 36 37 33 AE 4F>)
##END=

$$ hash MD5
$$ 9D A5 5A 35 D7 7A BB 3C 9F 64 EE 4D AA 0C 8B CE
