# Supplementary material for: Phage-encoded enzymes found in Acinetobacter baumannii convert pseudaminic acid to 8-epipseudaminic acid
Source: Commun Biol. 2025 May 5;8:700. doi: 10.1038/s42003-025-08114-8 (PMC12053666; doi:10.1038/s42003-025-08114-8)
Supplement: Supplementary file 3 — Supplementary Data 2 [file 42003_2025_8114_MOESM3_ESM.zip › FigureS3/4/pulseprogram.precomp]

# 1 "/root/.topspin-BladeEpu/local_acqu/abm241015/10/lists/pp/mlevphpr.2"
# 1 "<built-in>"
# 1 "<command-line>"
# 1 "/root/.topspin-BladeEpu/local_acqu/abm241015/10/lists/pp/mlevphpr.2"
;mlevphpr.2
;avance-version (12/01/11)
;homonuclear Hartman-Hahn transfer using MLEV17 sequence
;   for mixing
;using two power levels for excitation and spinlock
;phase sensitive
;only using first trim pulse
;
;A. Bax & D.G. Davis, J. Magn. Reson. 65, 355-360 (1985)
;
;$CLASS=HighRes
;$DIM=2D
;$TYPE=
;$SUBTYPE=
;$COMMENT=
;$RECOMMEND=y


# 1 "/root/.topspin-BladeEpu/local_acqu/abm241015/10/lists/pp/Avance.incl" 1
;Avance4.incl
;   for AV 4
;
;avance-version (16/08/18)
;
;$CLASS=Common Incl
;$COMMENT=


# 19 "/root/.topspin-BladeEpu/local_acqu/abm241015/10/lists/pp/Avance.incl"
;setrtp0 denotes TimingController


# 50 "/root/.topspin-BladeEpu/local_acqu/abm241015/10/lists/pp/Avance.incl"
# 51 "/root/.topspin-BladeEpu/local_acqu/abm241015/10/lists/pp/Avance.incl"


# 63 "/root/.topspin-BladeEpu/local_acqu/abm241015/10/lists/pp/Avance.incl"
# 89 "/root/.topspin-BladeEpu/local_acqu/abm241015/10/lists/pp/Avance.incl"
# 90 "/root/.topspin-BladeEpu/local_acqu/abm241015/10/lists/pp/Avance.incl"


# 123 "/root/.topspin-BladeEpu/local_acqu/abm241015/10/lists/pp/Avance.incl"
;#define LOWQ
;#define HIGHQ


;#define MIX_UP
;#define MIX_DOWN
# 136 "/root/.topspin-BladeEpu/local_acqu/abm241015/10/lists/pp/Avance.incl"
;$Id:$
# 20 "/root/.topspin-BladeEpu/local_acqu/abm241015/10/lists/pp/mlevphpr.2" 2

# 1 "/root/.topspin-BladeEpu/local_acqu/abm241015/10/lists/pp/Delay.incl" 1
;Delay.incl  -  include file for commonly used delays
;
;version (13/08/07)
;
;$CLASS=Common Incl
;$COMMENT=

# 9 "/root/.topspin-BladeEpu/local_acqu/abm241015/10/lists/pp/Delay.incl"
;general delays

define delay DELTA
define delay DELTA1
define delay DELTA2
define delay DELTA3
define delay DELTA4
define delay DELTA5
define delay DELTA6
define delay DELTA7
define delay DELTA8
define delay DELTA9
define delay DELTA10
define delay DELTA11
define delay DELTA12
define delay DELTA13
define delay DELTA14
define delay DELTA15
define delay DELTA16

define delay TAU
define delay TAU1
define delay TAU2
define delay TAU3
define delay TAU4
define delay TAU5
define delay TAU6
define delay TAU7
define delay TAU8
define delay TAU9
# 40 "/root/.topspin-BladeEpu/local_acqu/abm241015/10/lists/pp/Delay.incl"
define delay INCR1
define delay INCR2
define delay INCR3
define delay INCR4
define delay INCR5
define delay INCR6


;delays for centering pulses
# 50 "/root/.topspin-BladeEpu/local_acqu/abm241015/10/lists/pp/Delay.incl"
define delay CEN_HN1
define delay CEN_HN2
define delay CEN_HN3
define delay CEN_HC1
define delay CEN_HC2
define delay CEN_HC3
define delay CEN_HC4
define delay CEN_HP1
define delay CEN_HP2
define delay CEN_CN1
define delay CEN_CN2
define delay CEN_CN3
define delay CEN_CN4
define delay CEN_CP1
define delay CEN_CP2


;loop counters
# 69 "/root/.topspin-BladeEpu/local_acqu/abm241015/10/lists/pp/Delay.incl"
define loopcounter COUNTER
define loopcounter SCALEF
define loopcounter FACTOR1
define loopcounter FACTOR2
define loopcounter FACTOR3
define loopcounter FACTOR4
define loopcounter FACTOR5
define loopcounter FACTOR6


# 80 "/root/.topspin-BladeEpu/local_acqu/abm241015/10/lists/pp/Delay.incl"
;$Id:$
# 21 "/root/.topspin-BladeEpu/local_acqu/abm241015/10/lists/pp/mlevphpr.2" 2


"p5=p6*.667"
"p7=p6*2"
"d11=30m"
"d12=20u"
"d13=4u"
# 30 "/root/.topspin-BladeEpu/local_acqu/abm241015/10/lists/pp/mlevphpr.2"
"in0=inf1"

"d0=in0/2-p1*2/3.1416-4u"

# 35 "/root/.topspin-BladeEpu/local_acqu/abm241015/10/lists/pp/mlevphpr.2"
"SCALEF=p7*2/p5"
"FACTOR1=((d9-p17)/(p6*64+p5))/SCALEF"
"l1=FACTOR1*SCALEF"


"acqt0=0"
# 1 "mc_line 43 file /root/.topspin-BladeEpu/local_acqu/abm241015/10/lists/pp/mlevphpr.2 exp. def. part of mc cmd. before ze"
; dimension 2D; AQ_mode  (F1) States-TPPI
define delay MCWRK
define delay MCREST
define delay d0orig
"d0orig=d0"
define loopcounter t1loop
"t1loop=0"
define loopcounter ph1loop
"ph1loop=0"
define loopcounter F1CNT
"F1CNT = min( 2 , td1)"
define loopcounter ST1CNT
"ST1CNT = max( 1 , trunc(td1 / 2))"
"MCREST = d11 - d11"
"MCWRK = 0.142857*d11"
# 43 "/root/.topspin-BladeEpu/local_acqu/abm241015/10/lists/pp/mlevphpr.2"
# 43 "/root/.topspin-BladeEpu/local_acqu/abm241015/10/lists/pp/mlevphpr.2"
1 ze
# 1 "mc_line 43 file /root/.topspin-BladeEpu/local_acqu/abm241015/10/lists/pp/mlevphpr.2 exp. def. of mc cmd. after ze"
LBLAV, MCWRK
      "d0=d0orig + t1loop * in0 "
      "phval1 = (ph1loop % 4) * 90"
      MCWRK ip1 + phval1
      "phval29 = (ph1loop % 4) * 90"
      MCWRK ip29 + phval29
# 44 "/root/.topspin-BladeEpu/local_acqu/abm241015/10/lists/pp/mlevphpr.2"
# 1 "mc_line 44 file /root/.topspin-BladeEpu/local_acqu/abm241015/10/lists/pp/mlevphpr.2 exp. start label for mc cmd."
2 MCWRK  * 3
LBLF1, MCWRK  * 3
LBLST1, MCWRK
  MCREST
# 45 "/root/.topspin-BladeEpu/local_acqu/abm241015/10/lists/pp/mlevphpr.2"
3 d12 pl9:f1
  d1 cw:f1 ph29
  d13 do:f1
  d12 pl1:f1
  p1 ph1
  d0
  4u pl10:f1
  (p17 ph26)
						;begin MLEV17
4 (p6 ph22 p7 ph23 p6 ph22)
  (p6 ph24 p7 ph25 p6 ph24)
  (p6 ph24 p7 ph25 p6 ph24)
  (p6 ph22 p7 ph23 p6 ph22)
  (p6 ph24 p7 ph25 p6 ph24)
  (p6 ph24 p7 ph25 p6 ph24)
  (p6 ph22 p7 ph23 p6 ph22)
  (p6 ph22 p7 ph23 p6 ph22)
  (p6 ph24 p7 ph25 p6 ph24)
  (p6 ph22 p7 ph23 p6 ph22)
  (p6 ph22 p7 ph23 p6 ph22)
  (p6 ph24 p7 ph25 p6 ph24)
  (p6 ph22 p7 ph23 p6 ph22)
  (p6 ph22 p7 ph23 p6 ph22)
  (p6 ph24 p7 ph25 p6 ph24)
  (p6 ph24 p7 ph25 p6 ph24)
  (p5 ph23)
  lo to 4 times l1 
						;end MLEV17
  go=2 ph31
# 1 "mc_line 74 file /root/.topspin-BladeEpu/local_acqu/abm241015/10/lists/pp/mlevphpr.2 exp. mc cmd. in line"
  MCWRK  wr #0 if #0 zd 

  "ph1loop+=1 * (1 - kronecker_delta(1 , td1) )"
      "d0=d0orig + t1loop * in0 "
      "phval1 = (ph1loop % 4) * 90"
      MCWRK ip1 + phval1
      "phval29 = (ph1loop % 4) * 90"
      MCWRK ip29 + phval29
  lo to LBLF1 times F1CNT
  MCWRK 

  "t1loop+=1 * (1 - kronecker_delta(1 , td1) )"
      "d0=d0orig + t1loop * in0 "
      "phval1 = (ph1loop % 4) * 90"
      MCWRK ip1 + phval1
      "phval29 = (ph1loop % 4) * 90"
      MCWRK ip29 + phval29
  lo to LBLST1 times ST1CNT
  MCWRK 
  "t1loop=0"
  "ph1loop=0"
  MCWRK rf #0
  lo to LBLAV times tdav
# 75 "/root/.topspin-BladeEpu/local_acqu/abm241015/10/lists/pp/mlevphpr.2"
exit


ph1=0 2 2 0 1 3 3 1
ph22=3 1 3 1 0 2 0 2
ph23=0 2 0 2 1 3 1 3
ph24=1 3 1 3 2 0 2 0
ph25=2 0 2 0 3 1 3 1
ph26=0 2 0 2 1 3 1 3
ph29=0
ph31=0 2 2 0 1 3 3 1
# 88 "/root/.topspin-BladeEpu/local_acqu/abm241015/10/lists/pp/mlevphpr.2"
;pl1 : f1 channel - power level for pulse (default)
;pl9 : f1 channel - power level for presaturation
;pl10: f1 channel - power level for TOCSY-spinlock
;p1 : f1 channel -  90 degree high power pulse
;p5 : f1 channel -  60 degree low power pulse
;p6 : f1 channel -  90 degree low power pulse
;p7 : f1 channel - 180 degree low power pulse
;p17: f1 channel - trim pulse                        [2.5 msec]
;d0 : incremented delay (2D)
;d1 : relaxation delay; 1-5 * T1
;d9 : TOCSY mixing time
;d11: delay for disk I/O                             [30 msec]
;d12: delay for power switching                      [20 usec]
;d13: short delay                                    [4 usec]
;l1: loop for MLEV cycle: (((p6*64) + p5) * l1) + (p17) = mixing time
;inf1: 1/SW = 2 * DW
;in0: 1/(1 * SW) = 2 * DW
;nd0: 1
;ns: 8 * n
;ds: 16
;td1: number of experiments
;FnMODE: States-TPPI, TPPI, States or QSEQ


;Processing
# 114 "/root/.topspin-BladeEpu/local_acqu/abm241015/10/lists/pp/mlevphpr.2"
;PHC0(F1): 180
;PHC1(F1): -180
;FCOR(F1): 1


# 120 "/root/.topspin-BladeEpu/local_acqu/abm241015/10/lists/pp/mlevphpr.2"
;$Id:$
