# Supplementary material for: Phage-encoded enzymes found in Acinetobacter baumannii convert pseudaminic acid to 8-epipseudaminic acid
Source: Commun Biol. 2025 May 5;8:700. doi: 10.1038/s42003-025-08114-8 (PMC12053666; doi:10.1038/s42003-025-08114-8)
Supplement: Supplementary file 3 — Supplementary Data 2 [file 42003_2025_8114_MOESM3_ESM.zip › FigureS3/3/audita.txt]

##TITLE= Audit trail, TopSpin 4.1.4
##JCAMPDX= 5.01
##ORIGIN= Bruker BioSpin GmbH
##OWNER= nmrsu
$$ D:/nmrdata/SSCN/jk240809/28/audita.txt
##AUDIT TRAIL=  $$ (NUMBER, WHEN, WHO, WHERE, PROCESS, VERSION, WHAT)
(   1,<2024-08-09 18:28:19.954 +0200>,<nmrsu>,<CZC004DVLB>,<cprserver>,<TopSpin 4.1.4>,
      <changed parameter F2 O1 to 2823.74>)
(   2,<2024-08-09 18:28:23.997 +0200>,<nmrsu>,<CZC004DVLB>,<cprserver>,<TopSpin 4.1.4>,
      <changed parameter 1 P 1 to 7.400>)
(   3,<2024-08-10 10:11:21.990 +0000>,<CZC004DVLB\nmrsu>,<CZC004DVLB>,<go4>,<TopSpin 4.1.4>,
      <acquisition in progress>)
(   4,<2024-08-10 20:51:52.509 +0000>,<CZC004DVLB\nmrsu>,<CZC004DVLB>,<go4>,<TopSpin 4.1.4>,
      <created by zg on 'Avance' (CZC004DVLB) by user 'CZC004DVLB\nmrsu'
       on data set with UUID 'e4816d02-5700-11ef-831f-00139538cb8e'
       started at 2024-08-10 10:11:22.024 +0000, POWCHK enabled, PULCHK disabled,
       completed at 2024-08-10 20:51:52.508 +0000
       configuration hash MD5:
       70 9C 38 8B 68 A7 A4 AA EB FA 48 B2 61 B9 E7 4E
       double data hash MD5: 2K * 512
       E6 68 D3 35 9D D8 D0 94 7B 4E 21 07 CA 16 AF C1>)
(   5,<2024-08-10 22:51:45.308 +0200>,<nmrsu>,<CZC004DVLB>,<sertoint>,<TopSpin 4.1.4>,
      <sertoint
       data hash MD5: 2K * 512
       81 90 9E 43 40 C7 28 1B 5F 2F 96 7B C0 63 E6 23>)
##END=

$$ hash MD5
$$ 7B 78 01 AD 72 4A F7 D7 76 21 23 81 57 DA 61 6D
