# Supplementary material for: Phage-encoded enzymes found in Acinetobacter baumannii convert pseudaminic acid to 8-epipseudaminic acid
Source: Commun Biol. 2025 May 5;8:700. doi: 10.1038/s42003-025-08114-8 (PMC12053666; doi:10.1038/s42003-025-08114-8)
Supplement: Supplementary file 3 — Supplementary Data 2 [file 42003_2025_8114_MOESM3_ESM.zip › FigureS3/3/acqu2]

##TITLE= Parameter file, TopSpin 4.1.4
##JCAMPDX= 5.0
##DATATYPE= Parameter Values
##NPOINTS= 2	$$ modification sequence number
##ORIGIN= Bruker BioSpin GmbH
##OWNER= nmrsu
$$ 2024-08-09 18:07:42.920 +0200  nmrsu@CZC004DVLB
$$ D:/nmrdata/SSCN/jk240809/28/acqu2
$$ process C:\Bruker\TopSpin4.1.4\prog\mod\edparproc.exe
##$ACQT0= 0
##$BF1= 150.902808526
##$FnILOOP= 0
##$FnMODE= 6
##$NUC1= <13C>
##$NusJSP= 0
##$NusT2= 1
##$NusTD= 0
##$O1= 13581.25276734
##$ProjAngle= 0
##$SFO1= 150.916389778767
##$SW= 180
##$SW_h= 27164.949
##$TD= 512
##END=
