# Supplementary material for: Phage-encoded enzymes found in Acinetobacter baumannii convert pseudaminic acid to 8-epipseudaminic acid
Source: Commun Biol. 2025 May 5;8:700. doi: 10.1038/s42003-025-08114-8 (PMC12053666; doi:10.1038/s42003-025-08114-8)
Supplement: Supplementary file 3 — Supplementary Data 2 [file 42003_2025_8114_MOESM3_ESM.zip › FigureS3/3/adcInfo_TRX1.xml]

 <TRX channel="1">
	<summary>Optimal performance achieved</summary>
	<maxAdcModulation>
		<utcDate>10-10:14:31.166</utcDate>
		<adcModulationPercent>55</adcModulationPercent>
		<numScan>17</numScan>
		<numExp>2</numExp>
	</maxAdcModulation>
	<minAdcModulation>
		<utcDate>10-10:13:23.453</utcDate>
		<adcModulationPercent>22</adcModulationPercent>
		<numScan>23</numScan>
		<numExp>1</numExp>
	</minAdcModulation>
	<adcOverflow>no</adcOverflow>
</TRX>
