# Supplementary material for: Phage-encoded enzymes found in Acinetobacter baumannii convert pseudaminic acid to 8-epipseudaminic acid
Source: Commun Biol. 2025 May 5;8:700. doi: 10.1038/s42003-025-08114-8 (PMC12053666; doi:10.1038/s42003-025-08114-8)
Supplement: Supplementary file 3 — Supplementary Data 2 [file 42003_2025_8114_MOESM3_ESM.zip › FigureS3/3/topshimreport]

New TopShim run:

version = topshim 2.2.0
date = 2024-08-09
time = 18:10:15.956
command = topshim 

FINE SHIMMING

Parameters:

probe = Z162398_0031
solvent = D2O
shim nucleus = 2H
nucleus optimised for = 1H
o1p (from lock) = 4.70 ppm

Results:


1D Shimming:
Iteration 1: FWHM Before= 0.2 Hz, Target= 0.2 Hz, After= 0.2 Hz
Shim succeeded

Lineshape quality factor (1D shimming, non-spinning) = 0.442

shim changes: 
Z2	+1
Z3	+1
Z4	-2
Z5	-1
Z6	+4
Z7	+4
Z8	-13

duration = 28 sec
completed successfully
finished Fri Aug  9 18:10:42 2024


========================================================================
