# Supplementary material for: Phage-encoded enzymes found in Acinetobacter baumannii convert pseudaminic acid to 8-epipseudaminic acid
Source: Commun Biol. 2025 May 5;8:700. doi: 10.1038/s42003-025-08114-8 (PMC12053666; doi:10.1038/s42003-025-08114-8)
Supplement: Supplementary file 3 — Supplementary Data 2 [file 42003_2025_8114_MOESM3_ESM.zip › FigureS3/2/adcInfo_TRX1.xml]

 <TRX channel="1">
	<summary>Optimal performance achieved</summary>
	<maxAdcModulation>
		<utcDate>16-04:56:21.935</utcDate>
		<adcModulationPercent>32</adcModulationPercent>
		<numScan>40</numScan>
		<numExp>243</numExp>
	</maxAdcModulation>
	<minAdcModulation>
		<utcDate>15-23:54:11.637</utcDate>
		<adcModulationPercent>22</adcModulationPercent>
		<numScan>28</numScan>
		<numExp>1</numExp>
	</minAdcModulation>
	<adcOverflow>no</adcOverflow>
</TRX>
