# Supplementary material for: Phage-encoded enzymes found in Acinetobacter baumannii convert pseudaminic acid to 8-epipseudaminic acid
Source: Commun Biol. 2025 May 5;8:700. doi: 10.1038/s42003-025-08114-8 (PMC12053666; doi:10.1038/s42003-025-08114-8)
Supplement: Supplementary file 3 — Supplementary Data 2 [file 42003_2025_8114_MOESM3_ESM.zip › FigureS3/2/shimvalues]

# Tue Oct 15 23:53:41 2024
#$$PROBEIDENTIFIER=Z162398_0031
#$$PROBENAME=CP TCI 600S3 H&F-C/N-D-05 Z XT
#$$SHIMID=292722
#
# Active Shim Gradients
#
Z           		1949            
Z2          		1208            
Z3          		-733            
Z4          		-6101           
Z5          		771             
Z6          		7939            
Z7          		7804            
Z8          		-9075           
X           		-469            
XZ          		-2672           
XZ2         		2327            
XZ3         		-1678           
XZ4         		67              
XZ5         		-2655           
Y           		-266            
YZ          		2110            
YZ2         		1282            
YZ3         		43              
YZ4         		-1330           
YZ5         		-103            
XY          		6311            
XYZ         		9000            
XYZ2        		2694            
XYZ3        		-177            
XYZ4        		-2869           
XYZ5        		444             
(X2-Y2)     		-2083           
(X2-Y2)Z    		-8362           
(X2-Y2)Z2   		-1291           
(X2-Y2)Z3   		1097            
(X2-Y2)Z4   		59              
(X2-Y2)Z5   		91              
X3          		-9874           
X3Z         		-2829           
Y3          		-6929           
Y3Z         		1495            
#
# Lock Parameter
#
FIELD		1774.376
LOCKPHASE		 212.900
LOCKPOWER		 -24.000
LOCKGAIN		  95.300
LOCKDC		 -75.000
LOCKSHIFT		   4.700
LOOPGAIN		   5.000
LOOPTIME		   0.250
LOOPFILTER		 500.000
#
IEEE64_VERSION_CODE 1
#
# Shim currents 
#
SHIM_SETTING [ 1]     2252.24706219
SHIM_SETTING [ 2]     2928.81671332
SHIM_SETTING [ 3]    -4486.95969153
SHIM_SETTING [ 4]   -12433.58217476
SHIM_SETTING [ 5]     3699.10878180
SHIM_SETTING [ 6]     4304.97667603
SHIM_SETTING [ 7]     1854.82814054
SHIM_SETTING [ 8]   -14083.59713563
SHIM_SETTING [ 9]     1893.18507818
SHIM_SETTING [10]    -1713.18365780
SHIM_SETTING [11]        0.00000000
SHIM_SETTING [12]    -8423.80380414
SHIM_SETTING [13]    -5434.59793312
SHIM_SETTING [14]    -3417.20379821
SHIM_SETTING [15]    -3166.54963323
SHIM_SETTING [16]     7056.00072373
SHIM_SETTING [17]    -2233.87859529
SHIM_SETTING [18]    -1844.54175073
SHIM_SETTING [19]    -5191.80141419
SHIM_SETTING [20]     3436.76682521
SHIM_SETTING [21]   -10135.44411884
SHIM_SETTING [22]     4914.06097646
SHIM_SETTING [23]    -7754.37904319
SHIM_SETTING [24]     5361.18537050
SHIM_SETTING [25]    -1117.54382063
SHIM_SETTING [26]      244.52550741
SHIM_SETTING [27]    -6160.86912094
SHIM_SETTING [28]     2346.40908444
SHIM_SETTING [29]     1980.09122208
SHIM_SETTING [30]    -2576.15764906
SHIM_SETTING [31]     1180.20856227
SHIM_SETTING [32]    -1880.24049902
SHIM_SETTING [33]    14445.19047599
SHIM_SETTING [34]    -3554.93095883
SHIM_SETTING [35]    13811.66356851
SHIM_SETTING [36]      601.48863949
SHIM_SETTING [37]    -1840.79647341
SHIM_SETTING [38]    -1237.59945537
SHIM_SETTING [39]     -708.30742775
SHIM_SETTING [40]        0.00000000
