# Supplementary material for: Phage-encoded enzymes found in Acinetobacter baumannii convert pseudaminic acid to 8-epipseudaminic acid
Source: Commun Biol. 2025 May 5;8:700. doi: 10.1038/s42003-025-08114-8 (PMC12053666; doi:10.1038/s42003-025-08114-8)
Supplement: Supplementary file 3 — Supplementary Data 2 [file 42003_2025_8114_MOESM3_ESM.zip › FigureS3/5/format.ased]

#*******************************************************************
#
# $Source:$
#
# Copyright (c) 1995 - 2008
# BRUKER BioSpin GmbH
# D-76287 Rheinstetten, Germany
#
# All Rights Reserved
#
#
# $Id:$
#*******************************************************************
EDIT_PAR COMMAND FILE

DI_MODE         LONG
ED_ENTRY        ACQU
ORDER           FILE


HEADER		"====== General ======"
NAME		PULPROG
END
NAME		TD
END
NAME		SW
END
T_NAME		SWH
		TYPE	R32
		CLASS	ACQU
		SUBRANGE 0.0 1e38
		REL	"SWH=SW*SFO1"
		INV_REL "SW=SWH/SFO1"
		UNIT	"Hz"
		FORMAT	"%14.2f Hz"
		TEXT	"sweep width in acquisition direction"
END
T_NAME          AQ
		TYPE	R32
		CLASS	ACQU
		SUBRANGE 0.0 1e38
		REL	"AQ=aqcalc(SW,SFO1,TD,DIGTYP,FnMODE)"
		INV_REL	"TD=tdcalc(SW,SFO1,1.0e6*AQ,DIGTYP,FnMODE)"
		UNIT	"sec"
		FORMAT	"%14.7f sec"
                TEXT	"acquisition time"
END
NAME		RG
END
T_NAME          DW
		TYPE	R32
		CLASS	ACQU
		SUBRANGE 0.0 1e38
		REL	"DW=1/(2*SW*SFO1)"
		INV_REL	"SW=1000000/(2*(0.005+DW)*SFO1)"
		UNIT	"usec"
		FORMAT	"%14.3f usec"
		TEXT	"dwell time "
END
NAME		DE
		FORMAT	"%14.2f usec"
END
T_NAME		GRPDLY
		TYPE	R64
		SUBRANGE 0 1e38
		CLASS	ACQU
		REL	"GRPDLY=GRPDLY"
		INV_REL	"GRPDLY=GRPDLY"				
		UNIT	"no"
		TEXT	"group delay of digital filter"
		FORMAT	"%14.0f"
		NONEDIT
END
T_NAME		d0
		TYPE	R32
		SUBRANGE 0.0 1e8
		CLASS	ACQU
		REL	"d0=in0/2-p1*2/3.1416-4u"
		INV_REL	"D[0]=d0"
		UNIT	"sec"
		TEXT		"incremented delay (2D)"
		FORMAT	"%14.10f sec"
		NONEDIT
END
T_NAME		D1
TYPE	R32
CLASS	ACQU
SUBRANGE 0.0 1e38
REL	"D1=D[1]"
INV_REL	"D[1]=D1"
UNIT	"sec"
FORMAT	"%14.9f sec"
		TEXT		"relaxation delay; 1-5 * T1"
END
T_NAME		D9
TYPE	R32
CLASS	ACQU
SUBRANGE 0.0 1e38
REL	"D9=D[9]"
INV_REL	"D[9]=D9"
UNIT	"sec"
FORMAT	"%14.9f sec"
		TEXT		"TOCSY mixing time"
END
T_NAME		d11
		TYPE	R32
		SUBRANGE 0.0 1e8
		CLASS	ACQU
		REL	"d11=30m"
		INV_REL	"D[0]=d11"
		UNIT	"sec"
		TEXT		"delay for disk I/O                             [30 msec]"
		FORMAT	"%14.10f sec"
		NONEDIT
END
T_NAME		d12
		TYPE	R32
		SUBRANGE 0.0 1e8
		CLASS	ACQU
		REL	"d12=20u"
		INV_REL	"D[0]=d12"
		UNIT	"sec"
		TEXT		"delay for power switching                      [20 usec]"
		FORMAT	"%14.10f sec"
		NONEDIT
END
T_NAME		d13
		TYPE	R32
		SUBRANGE 0.0 1e8
		CLASS	ACQU
		REL	"d13=4u"
		INV_REL	"D[0]=d13"
		UNIT	"sec"
		TEXT		"short delay                                    [4 usec]"
		FORMAT	"%14.10f sec"
		NONEDIT
END
NAME		DS
		TEXT	"number of dummy scans"
END
T_NAME		F1CNT
		TYPE	I32
		SUBRANGE 0 2147483647
		CLASS	ACQU
		REL	"F1CNT = min( 2 , td1)"
		INV_REL	"D[0]=F1CNT"
		UNIT	"no"
		TEXT	"F1CNT = min( 2 , td1)"
		FORMAT	"%14d"
		NONEDIT
END
T_NAME		FACTOR1
		TYPE	I32
		SUBRANGE 0 2147483647
		CLASS	ACQU
		REL	"FACTOR1=((d9-p17)/(p6*64+p5))/SCALEF"
		INV_REL	"D[0]=FACTOR1"
		UNIT	"no"
		TEXT	"FACTOR1=((d9-p17)/(p6*64+p5))/SCALEF"
		FORMAT	"%14d"
		NONEDIT
END
T_NAME		in0
		TYPE	R32
		SUBRANGE 0.0 1e8
		CLASS	ACQU
		REL	"in0=inf1"
		INV_REL	"D[0]=in0"
		UNIT	"sec"
		TEXT		"1/(1 * SW) = 2 * DW"
		FORMAT	"%14.10f sec"
		NONEDIT
END
T_NAME		INF1
TYPE	R64
CLASS	ACQU
SUBRANGE 0.0 1e38
REL	"INF1=INF[1]"
INV_REL	"INF[1]=INF1"
UNIT	"usec"
FORMAT	"%14.4f usec"
		TEXT		"1/SW = 2 * DW"
NONEDIT
END
T_NAME		l1
		TYPE	I32
		SUBRANGE 0 2147483647
		CLASS	ACQU
		REL	"l1=FACTOR1*SCALEF"
		INV_REL	"D[0]=l1"
		UNIT	"no"
		TEXT		"loop for MLEV cycle: (((p6*64) + p5) * l1) + (p17) = mixing time"
		FORMAT	"%14d"
		NONEDIT
END
NAME		NS
		TEXT	"scans to execute"
END
T_NAME		SCALEF
		TYPE	I32
		SUBRANGE 0 2147483647
		CLASS	ACQU
		REL	"SCALEF=p7*2/p5"
		INV_REL	"D[0]=SCALEF"
		UNIT	"no"
		TEXT	"SCALEF=p7*2/p5"
		FORMAT	"%14d"
		NONEDIT
END
NAME		TDav	
		TEXT	"number of averages in nD"
END
HEADER		"======== CHANNEL f1 ========"
NAME		SFO1
FORMAT	"%14.7f MHz"
TEXT	"frequency of ch. 1"
END
NAME		O1
FORMAT	"%14.2f Hz"
TEXT	"frequency of ch. 1"
END
T_NAME		O1P
TYPE	R64
CLASS	ACQU
SUBRANGE -1e38 1e38
REL	"O1P=O1/BF1"
INV_REL	"O1=O1P*BF1"
UNIT	"ppm"
FORMAT	"%14.3f ppm"
TEXT	"frequency of ch. 1"
END
NAME		NUC1
NONEDIT
TEXT	"nucleus for channel 1"
END
T_NAME		P1
TYPE	R32
CLASS	ACQU
SUBRANGE 0.0 1.0e10
REL	"P1=P[1]"
INV_REL	"P[1]=P1"
UNIT	"usec"
FORMAT	"%14.3f usec"
		TEXT		"f1 channel -  90 degree high power pulse"
END
T_NAME		p5
		TYPE	R32
		SUBRANGE -1e38 1e38
		CLASS	ACQU
		REL	"p5=p6*.667"
		INV_REL	"D[0]=p5"
		UNIT	"usec"
		TEXT		"f1 channel -  60 degree low power pulse"
		FORMAT	"%14.2f usec"
		NONEDIT
END
T_NAME		P6
TYPE	R32
CLASS	ACQU
SUBRANGE 0.0 1.0e10
REL	"P6=P[6]"
INV_REL	"P[6]=P6"
UNIT	"usec"
FORMAT	"%14.3f usec"
		TEXT		"f1 channel -  90 degree low power pulse"
END
T_NAME		p7
		TYPE	R32
		SUBRANGE -1e38 1e38
		CLASS	ACQU
		REL	"p7=p6*2"
		INV_REL	"D[0]=p7"
		UNIT	"usec"
		TEXT		"f1 channel - 180 degree low power pulse"
		FORMAT	"%14.2f usec"
		NONEDIT
END
T_NAME		P17
TYPE	R32
CLASS	ACQU
SUBRANGE 0.0 1.0e10
REL	"P17=P[17]"
INV_REL	"P[17]=P17"
UNIT	"usec"
FORMAT	"%14.3f usec"
		TEXT		"f1 channel - trim pulse                        [2.5 msec]"
END
T_NAME		PLW1
TYPE	R32
CLASS	ACQU
SUBRANGE 0 78.5447
REL	"PLW1=PLW[1]"
INV_REL	"PLW[1]=PLW1"
UNIT	"W"
FORMAT	"%14.5g W"
		TEXT		"f1 channel - power level for pulse (default)"
END
T_NAME		PLdB1
TYPE	R32
CLASS	ACQU
SUBRANGE -19.0512 1000
REL	"if(PLW[1]>0)PLdB1=-10*log(PLW[1])/LN10;else PLdB1=1000;"
INV_REL	"PLW[1]=0;if(PLdB1<1000)PLW[1]=pow(10.0,(-PLdB1)/10.0)"
UNIT	"dB"
FORMAT	"%14.2f dB"
TEXT	"power PL1 in dB"
END
T_NAME		PLW9
TYPE	R32
CLASS	ACQU
SUBRANGE 0 78.5447
REL	"PLW9=PLW[9]"
INV_REL	"PLW[9]=PLW9"
UNIT	"W"
FORMAT	"%14.5g W"
		TEXT		"f1 channel - power level for presaturation"
END
T_NAME		PLdB9
TYPE	R32
CLASS	ACQU
SUBRANGE -19.0512 1000
REL	"if(PLW[9]>0)PLdB9=-10*log(PLW[9])/LN10;else PLdB9=1000;"
INV_REL	"PLW[9]=0;if(PLdB9<1000)PLW[9]=pow(10.0,(-PLdB9)/10.0)"
UNIT	"dB"
FORMAT	"%14.2f dB"
TEXT	"power PL9 in dB"
END
T_NAME		PLW10
TYPE	R32
CLASS	ACQU
SUBRANGE 0 78.5447
REL	"PLW10=PLW[10]"
INV_REL	"PLW[10]=PLW10"
UNIT	"W"
FORMAT	"%14.5g W"
		TEXT		"f1 channel - power level for TOCSY-spinlock"
END
T_NAME		PLdB10
TYPE	R32
CLASS	ACQU
SUBRANGE -19.0512 1000
REL	"if(PLW[10]>0)PLdB10=-10*log(PLW[10])/LN10;else PLdB10=1000;"
INV_REL	"PLW[10]=0;if(PLdB10<1000)PLW[10]=pow(10.0,(-PLdB10)/10.0)"
UNIT	"dB"
FORMAT	"%14.2f dB"
TEXT	"power PL10 in dB"
END
HEADER		"======== F1 INDIRECT DIMENSION ========"
T_NAME		td1
		TYPE	I32
		CLASS	ACQU
		REL	"td1=512"
		INV_REL	"TD=TD"
		FORMAT	"%d"
		TEXT	"F1 Time domain size"
		NONEDIT
END
T_NAME		sw_F1
		TYPE	R32
		CLASS	ACQU
		REL	"sw_F1=12.000000"
		INV_REL	"SW=SW"
		FORMAT	"%f"
		TEXT	"F1 Sweep width [ppm]"
		NONEDIT
END
