# Supplementary material for: Phage-encoded enzymes found in Acinetobacter baumannii convert pseudaminic acid to 8-epipseudaminic acid
Source: Commun Biol. 2025 May 5;8:700. doi: 10.1038/s42003-025-08114-8 (PMC12053666; doi:10.1038/s42003-025-08114-8)
Supplement: Supplementary file 3 — Supplementary Data 2 [file 42003_2025_8114_MOESM3_ESM.zip › FigureS3/5/shimvalues]

# Sat Aug 10 04:19:29 2024
#$$PROBEIDENTIFIER=Z162398_0031
#$$PROBENAME=CP TCI 600S3 H&F-C/N-D-05 Z XT
#$$SHIMID=292722
#
# Active Shim Gradients
#
Z           		1941            
Z2          		1218            
Z3          		-898            
Z4          		-6267           
Z5          		1040            
Z6          		8388            
Z7          		5693            
Z8          		-10135          
X           		-425            
XZ          		-2673           
XZ2         		2313            
XZ3         		-1604           
XZ4         		222             
XZ5         		-2276           
Y           		-316            
YZ          		2231            
YZ2         		1433            
YZ3         		-270            
YZ4         		-1412           
YZ5         		-208            
XY          		6896            
XYZ         		8917            
XYZ2        		2461            
XYZ3        		-5              
XYZ4        		-2677           
XYZ5        		452             
(X2-Y2)     		-2244           
(X2-Y2)Z    		-8273           
(X2-Y2)Z2   		-1580           
(X2-Y2)Z3   		1146            
(X2-Y2)Z4   		1142            
(X2-Y2)Z5   		149             
X3          		-10084          
X3Z         		-2865           
Y3          		-7357           
Y3Z         		1646            
#
# Lock Parameter
#
FIELD		1777.787
LOCKPHASE		 212.900
LOCKPOWER		 -24.000
LOCKGAIN		  95.800
LOCKDC		 -75.000
LOCKSHIFT		   4.700
LOOPGAIN		   5.000
LOOPTIME		   0.250
LOOPFILTER		 500.000
#
IEEE64_VERSION_CODE 1
#
# Shim currents 
#
SHIM_SETTING [ 1]     1888.17290145
SHIM_SETTING [ 2]     3321.56365684
SHIM_SETTING [ 3]    -3192.85227734
SHIM_SETTING [ 4]   -13812.10331938
SHIM_SETTING [ 5]     4785.78164599
SHIM_SETTING [ 6]     4282.28556645
SHIM_SETTING [ 7]     -840.73246734
SHIM_SETTING [ 8]   -12791.30581478
SHIM_SETTING [ 9]     1469.41116905
SHIM_SETTING [10]    -1245.72695966
SHIM_SETTING [11]        0.00000000
SHIM_SETTING [12]    -9002.86300000
SHIM_SETTING [13]    -5710.50300000
SHIM_SETTING [14]    -3501.23401925
SHIM_SETTING [15]    -2848.60625334
SHIM_SETTING [16]     6978.01586987
SHIM_SETTING [17]    -2326.04960277
SHIM_SETTING [18]    -1956.12899288
SHIM_SETTING [19]    -4616.58309297
SHIM_SETTING [20]     3150.12707946
SHIM_SETTING [21]    -9883.70702583
SHIM_SETTING [22]     4880.74393894
SHIM_SETTING [23]    -8735.70688046
SHIM_SETTING [24]     4277.14191496
SHIM_SETTING [25]     -197.72798772
SHIM_SETTING [26]      908.94988383
SHIM_SETTING [27]    -6279.97103453
SHIM_SETTING [28]     2203.90928190
SHIM_SETTING [29]     2569.67405699
SHIM_SETTING [30]    -2309.41177409
SHIM_SETTING [31]     1462.84239808
SHIM_SETTING [32]    -1625.96471352
SHIM_SETTING [33]    14726.80813442
SHIM_SETTING [34]    -3366.31486149
SHIM_SETTING [35]    14211.38685157
SHIM_SETTING [36]     1330.29407221
SHIM_SETTING [37]    -1668.44019748
SHIM_SETTING [38]    -1675.68225645
SHIM_SETTING [39]    -1121.57362522
SHIM_SETTING [40]        0.00000000
