# Supplementary material for: Phage-encoded enzymes found in Acinetobacter baumannii convert pseudaminic acid to 8-epipseudaminic acid
Source: Commun Biol. 2025 May 5;8:700. doi: 10.1038/s42003-025-08114-8 (PMC12053666; doi:10.1038/s42003-025-08114-8)
Supplement: Supplementary file 3 — Supplementary Data 2 [file 42003_2025_8114_MOESM3_ESM.zip › FigureS3/5/scon2]

##TITLE= Parameter file, TopSpin 4.1.4
##JCAMPDX= 5.0
##DATATYPE= Parameter Values
##NPOINTS= 1	$$ modification sequence number
##ORIGIN= Bruker BioSpin GmbH
##OWNER= nmrsu
$$ 2024-08-10 06:18:20.821 +0200  nmrsu@CZC004DVLB
$$ D:/nmrdata/SSCN/jk240809/27/scon2
$$ process C:\Bruker\TopSpin4.1.4\prog\mod\acqdataserver.exe
##$BLKTR= (0..32)
3 3 3 3 3 3 3 3 3 3 3 3 3 3 3 3 3 3 3 3 3 3 3 3 3 3 3 3 3 3 3 3 3
##$DE1= 4.5
##$DEADC= 0.5
##$DEPA= 4.5
##$DERX= 1.5
##$GRADPRE= (0..1)
10 10
##$HD_BLKTR= (0..32)
1 1 1 1 1 1 1 1 1 1 1 1 1 1 1 1 1 1 1 1 1 1 1 1 1 1 1 1 1 1 1 1 1
##$HD_DE1= 5
##$HD_DEADC= 0
##$HD_DEPA= 2.5
##$HD_DERX= 0
##END=
