# Supplementary material for: Phage-encoded enzymes found in Acinetobacter baumannii convert pseudaminic acid to 8-epipseudaminic acid
Source: Commun Biol. 2025 May 5;8:700. doi: 10.1038/s42003-025-08114-8 (PMC12053666; doi:10.1038/s42003-025-08114-8)
Supplement: Supplementary file 3 — Supplementary Data 2 [file 42003_2025_8114_MOESM3_ESM.zip › FigureS3/1/pdata/1/auditp.txt]

##TITLE= Audit trail, TopSpin 4.1.4
##JCAMPDX= 5.01
##ORIGIN= Bruker BioSpin GmbH
##OWNER= nmrsu
$$ D:\nmrdata\SSCN\abm241015\6\pdata\1/auditp.txt
##AUDIT TRAIL=  $$ (NUMBER, WHEN, WHO, WHERE, PROCESS, VERSION, WHAT)
(   1,<2024-10-15 18:20:32.994 +0200>,<nmrsu>,<CZC004DVLB>,<cprserver>,<TopSpin 4.1.4>,
      <new/edc PROCNO=1>)
(   2,<2024-10-15 18:36:40.089 +0200>,<nmrsu>,<CZC004DVLB>,<proc1d>,<TopSpin 4.1.4>,
      <Start of raw data processing
       efp LB = 0.3 FT_mod = 6 PKNL = 1 PHC0 = -40.2583 PHC1 = -33.82783 SI = 256K 
       data hash MD5: 256K
       8E B6 86 8C D2 B5 79 AD 3D 74 29 E4 4D 57 F9 FC>)
(   3,<2024-10-15 18:37:03.773 +0200>,<nmrsu>,<CZC004DVLB>,<proc1d>,<TopSpin 4.1.4>,
      <pk fgphup PHC0 = 18.39774 PHC1 = -21.59687 
       data hash MD5: 256K
       6C 8A D5 83 D2 0F B6 B7 70 6E 6C 00 43 93 B0 45>)
(   4,<2025-03-30 16:28:24.676 +0200>,<cristina>,<LAPTOP-KKRJSORF>,<proc1d>,<TopSpin 3.6.1>,
      <pk fgphup PHC0 = 3.175 PHC1 = 0 
       data hash MD5: 256K
       7A A4 C8 75 48 0C 64 E3 3E 59 45 EF 87 03 7C 09>)
(   5,<2025-03-30 16:36:43.137 +0200>,<cristina>,<LAPTOP-KKRJSORF>,<audit>,<TopSpin 3.6.1>,
      <user comment:
       TITLE=MRSN 31468-pJJK10 CPS
       D2O 310 KTITLE_END
       data hash MD5: 256K
       7A A4 C8 75 48 0C 64 E3 3E 59 45 EF 87 03 7C 09>)
(   6,<2025-03-30 16:37:29.077 +0200>,<cristina>,<LAPTOP-KKRJSORF>,<audit>,<TopSpin 3.6.1>,
      <user comment:
       TITLE=MRSN 31468-pJJK10 CPSTITLE_END
       data hash MD5: 256K
       7A A4 C8 75 48 0C 64 E3 3E 59 45 EF 87 03 7C 09>)
(   7,<2025-03-30 16:38:23.084 +0200>,<cristina>,<LAPTOP-KKRJSORF>,<audit>,<TopSpin 3.6.1>,
      <user comment:
       TITLE=MRSN 31468-pJJK10 CPS
       Supplementary Figure 2, panel aTITLE_END
       data hash MD5: 256K
       7A A4 C8 75 48 0C 64 E3 3E 59 45 EF 87 03 7C 09>)
(   8,<2025-03-30 16:38:35.859 +0200>,<cristina>,<LAPTOP-KKRJSORF>,<audit>,<TopSpin 3.6.1>,
      <user comment:
       TITLE=MRSN 31468-pJJK10 CPS
       Supplementary Figure 2, panel aTITLE_END
       data hash MD5: 256K
       7A A4 C8 75 48 0C 64 E3 3E 59 45 EF 87 03 7C 09>)
(   9,<2025-03-30 16:41:52.669 +0200>,<cristina>,<LAPTOP-KKRJSORF>,<audit>,<TopSpin 3.6.1>,
      <user comment:
       TITLE=MRSN 31468-pJJK10 CPS
       Supplementary Figure 2, panel aTITLE_END
       data hash MD5: 256K
       7A A4 C8 75 48 0C 64 E3 3E 59 45 EF 87 03 7C 09>)
(  10,<2025-03-30 16:59:23.193 +0200>,<cristina>,<LAPTOP-KKRJSORF>,<audit>,<TopSpin 3.6.1>,
      <user comment:
       TITLE=MRSN 31468-pJJK10 CPS
       Supplementary Figure 2, panels a - c.TITLE_END
       data hash MD5: 256K
       7A A4 C8 75 48 0C 64 E3 3E 59 45 EF 87 03 7C 09>)
##END=

$$ hash MD5
$$ 62 A9 02 09 07 D8 95 9B CE 16 5E 3F FE 47 12 35
