# Supplementary material for: Phage-encoded enzymes found in Acinetobacter baumannii convert pseudaminic acid to 8-epipseudaminic acid
Source: Commun Biol. 2025 May 5;8:700. doi: 10.1038/s42003-025-08114-8 (PMC12053666; doi:10.1038/s42003-025-08114-8)
Supplement: Supplementary file 3 — Supplementary Data 2 [file 42003_2025_8114_MOESM3_ESM.zip › FigureS3/4/pdata/1/auditp.txt]

##TITLE= Audit trail, TopSpin 3.6.1
##JCAMPDX= 5.01
##ORIGIN= Bruker BioSpin GmbH
##OWNER= Cristina
$$ D:\nmr\acinetobacter/abm241015/10/pdata/1/auditp.txt
##AUDIT TRAIL=  $$ (NUMBER, WHEN, WHO, WHERE, PROCESS, VERSION, WHAT)
(   1,<2024-10-15 18:42:56.696 +0200>,<nmrsu>,<CZC004DVLB>,<cprserver>,<TopSpin 4.1.4>,
      <new/edc EXPNO=10 PROCNO=1>)
(   2,<2024-10-15 18:43:00.838 +0200>,<nmrsu>,<CZC004DVLB>,<cprserver>,<TopSpin 4.1.4>,
      <changed parameter F2 NS to 24>)
(   3,<2024-10-15 16:44:12.810 +0000>,<CZC004DVLB\nmrsu>,<CZC004DVLB>,<go4>,<TopSpin 4.1.4>,
      <acquisition in progress>)
(   4,<2024-10-15 21:08:55.276 +0000>,<CZC004DVLB\nmrsu>,<CZC004DVLB>,<go4>,<TopSpin 4.1.4>,
      <created by zg on 'Avance' (CZC004DVLB) by user 'CZC004DVLB\nmrsu'
       on data set with UUID 'b530035e-8b14-11ef-b2e0-00139538cb8e'
       started at 2024-10-15 16:44:12.830 +0000, POWCHK enabled, PULCHK disabled,
       completed at 2024-10-15 21:08:55.275 +0000
       configuration hash MD5:
       3F C2 E5 D5 8B 0D 63 C2 ED 36 12 12 19 F4 EC 71
       double data hash MD5: 2K * 512
       CB C4 BA D8 E7 94 E3 DE 9C C8 00 89 72 8A 35 EB>)
(   5,<2024-10-15 23:08:55.249 +0200>,<nmrsu>,<CZC004DVLB>,<sertoint>,<TopSpin 4.1.4>,
      <sertoint
       data hash MD5: 2K * 512
       BA 0A B4 C6 FD F3 F9 99 DB 37 50 36 37 33 AE 4F>)
(   6,<2024-10-16 16:59:31.309 +0200>,<Cristina>,<DESKTOP-CRPPHE2>,<proc2d>,<TopSpin 3.6.1>,
      <Start of raw data processing
       xfb F2: SI = 4K WDW = 4 SSB = 4 FT_mod = 6 PKNL = 1 PHC0 = 213.8086 PHC1 = 1.86875 F1: SI = 2K WDW = 4 SSB = 2 FT_mod = 4 FCOR = 1 PHC0 = 178.6179 PHC1 = -177.65
       data hash MD5: 4K * 2K
       D4 FA 7D 0B 05 AF 33 9E C2 E7 4F 8D BC 99 E9 B6>)
(   7,<2024-10-16 17:01:04.053 +0200>,<Cristina>,<DESKTOP-CRPPHE2>,<proc2d>,<TopSpin 3.6.1>,
      <abs1 F1: ABSG = 5 ABSF1 = 10.65485 ABSF2 = -1.345206
       data hash MD5: 4K * 2K
       60 6B 01 17 53 5F CB 0E C1 A8 DD 94 C1 81 8D EA>)
(   8,<2024-10-16 17:01:07.342 +0200>,<Cristina>,<DESKTOP-CRPPHE2>,<proc2d>,<TopSpin 3.6.1>,
      <abs2 F2: ABSG = 5 ABSF1 = 10.60592 ABSF2 = -1.296263
       data hash MD5: 4K * 2K
       EA B6 D9 10 4A 07 4E 4E 49 D9 43 0A 11 4D 12 4C>)
(   9,<2025-03-30 17:11:30.964 +0200>,<cristina>,<LAPTOP-KKRJSORF>,<audit>,<TopSpin 3.6.1>,
      <user comment:
       TITLE=MRSN 31468-pJJK10 CPS, TOCSY
       Supplementary Figure 3, panel d.TITLE_END
       data hash MD5: 4K * 2K
       EA B6 D9 10 4A 07 4E 4E 49 D9 43 0A 11 4D 12 4C>)
##END=

$$ hash MD5
$$ 45 28 DA 6B 27 77 BF A9 AD D0 A6 64 79 6C 3D 33
