# Supplementary material for: Phage-encoded enzymes found in Acinetobacter baumannii convert pseudaminic acid to 8-epipseudaminic acid
Source: Commun Biol. 2025 May 5;8:700. doi: 10.1038/s42003-025-08114-8 (PMC12053666; doi:10.1038/s42003-025-08114-8)
Supplement: Supplementary file 3 — Supplementary Data 2 [file 42003_2025_8114_MOESM3_ESM.zip › FigureS3/4/pdata/1/clevels]

##TITLE= Parameter file, TopSpin 3.6.1
##JCAMPDX= 5.0
##DATATYPE= Parameter Values
##NPOINTS= 32	$$ modification sequence number
##ORIGIN= Bruker BioSpin GmbH
##OWNER= nmrsu
$$ 2025-03-30 17:06:34.505 +0200  cristina@LAPTOP-KKRJSORF
$$ D:/WD Backup.swstor/Cristina/ZGJhNWM3ZTQ2YWY1NGIyNz/Volume{05f97bbc-957e-49b3-8e72-0c3fd60b31a9}/nmr/acinetobacter/abm241015/10/pdata/1/clevels
$$ process C:\Bruker\TopSpin3.6.1\prog\mod\dataserver.exe
##$LEVELS= (0..255)
-217242700000 -197493400000 -179539400000 -163217700000 -148379700000 -134890600000
-122627900000 -111479900000 -101345300000 -92132120000 -83756470000 -76142250000
-69220230000 -62927480000 -57206800000 -52006180000 -47278350000 -42980310000
-39073010000 -35520920000 -32291750000 -29356130000 -26687390000 -24261270000
-22055700000 -20050630000 -18227850000 -16570770000 -15064340000 -13694850000
-12449870000 -11318060000 11318060000 12449870000 13694850000 15064340000
16570770000 18227850000 20050630000 22055700000 24261270000 26687390000
29356130000 32291750000 35520920000 39073010000 42980310000 47278350000
52006180000 57206800000 62927480000 69220230000 76142250000 83756470000
92132120000 101345300000 111479900000 122627900000 134890600000 148379700000
163217700000 179539400000 197493400000 217242700000 0 0 0 0 0 0 0 0 0 0
0 0 0 0 0 0 0 0 0 0 0 0 0 0 0 0 0 0 0 0 0 0 0 0 0 0 0 0 0 0 0 0 0 0 0 0
0 0 0 0 0 0 0 0 0 0 0 0 0 0 0 0 0 0 0 0 0 0 0 0 0 0 0 0 0 0 0 0 0 0 0 0
0 0 0 0 0 0 0 0 0 0 0 0 0 0 0 0 0 0 0 0 0 0 0 0 0 0 0 0 0 0 0 0 0 0 0 0
0 0 0 0 0 0 0 0 0 0 0 0 0 0 0 0 0 0 0 0 0 0 0 0 0 0 0 0 0 0 0 0 0 0 0 0
0 0 0 0 0 0 0 0 0 0 0 0 0 0 0 0 0 0 0 0 0 0 0 0 0 0 0 0 0 0 0 0 0 0 0 0
0 0
##$LEVSIGN= 3
##$MAXLEV= 36
##$METHOD= 0
##$NEGBASE= -11318060000
##$NEGINCR= 1.1
##$POSBASE= 11318060000
##$POSINCR= 1.1
##END=
