# Supplementary material for: Phage-encoded enzymes found in Acinetobacter baumannii convert pseudaminic acid to 8-epipseudaminic acid
Source: Commun Biol. 2025 May 5;8:700. doi: 10.1038/s42003-025-08114-8 (PMC12053666; doi:10.1038/s42003-025-08114-8)
Supplement: Supplementary file 3 — Supplementary Data 2 [file 42003_2025_8114_MOESM3_ESM.zip › FigureS3/3/pdata/1/auditp.txt]

##TITLE= Audit trail, TopSpin 3.6.1
##JCAMPDX= 5.01
##ORIGIN= Bruker BioSpin GmbH
##OWNER= Cristina
$$ D:\nmr\acinetobacter/jk240809/28/pdata/1/auditp.txt
##AUDIT TRAIL=  $$ (NUMBER, WHEN, WHO, WHERE, PROCESS, VERSION, WHAT)
(   1,<2024-08-09 18:28:19.954 +0200>,<nmrsu>,<CZC004DVLB>,<cprserver>,<TopSpin 4.1.4>,
      <changed parameter F2 O1 to 2823.74>)
(   2,<2024-08-09 18:28:23.997 +0200>,<nmrsu>,<CZC004DVLB>,<cprserver>,<TopSpin 4.1.4>,
      <changed parameter 1 P 1 to 7.400>)
(   3,<2024-08-10 10:11:21.990 +0000>,<CZC004DVLB\nmrsu>,<CZC004DVLB>,<go4>,<TopSpin 4.1.4>,
      <acquisition in progress>)
(   4,<2024-08-10 20:51:52.509 +0000>,<CZC004DVLB\nmrsu>,<CZC004DVLB>,<go4>,<TopSpin 4.1.4>,
      <created by zg on 'Avance' (CZC004DVLB) by user 'CZC004DVLB\nmrsu'
       on data set with UUID 'e4816d02-5700-11ef-831f-00139538cb8e'
       started at 2024-08-10 10:11:22.024 +0000, POWCHK enabled, PULCHK disabled,
       completed at 2024-08-10 20:51:52.508 +0000
       configuration hash MD5:
       70 9C 38 8B 68 A7 A4 AA EB FA 48 B2 61 B9 E7 4E
       double data hash MD5: 2K * 512
       E6 68 D3 35 9D D8 D0 94 7B 4E 21 07 CA 16 AF C1>)
(   5,<2024-08-10 22:51:45.308 +0200>,<nmrsu>,<CZC004DVLB>,<sertoint>,<TopSpin 4.1.4>,
      <sertoint
       data hash MD5: 2K * 512
       81 90 9E 43 40 C7 28 1B 5F 2F 96 7B C0 63 E6 23>)
(   6,<2024-09-24 13:11:10.266 +0200>,<Cristina>,<DESKTOP-CRPPHE2>,<proc2d>,<TopSpin 3.6.1>,
      <Start of raw data processing
       xfb F2: SI = 4K WDW = 4 SSB = 4 FT_mod = 6 PKNL = 1 PHC0 = -157.7821 PHC1 = 17.1625 F1: SI = 2K WDW = 3 SSB = 3 FT_mod = 6 FCOR = 0.5 PHC0 = -56.31562 PHC1 = 75.9375
       data hash MD5: 4K * 2K
       B7 99 A8 23 DE 07 5E 45 5B 51 46 45 F5 66 9B 74>)
(   7,<2025-03-30 16:57:02.560 +0200>,<cristina>,<LAPTOP-KKRJSORF>,<audit>,<TopSpin 3.6.1>,
      <user comment:
       TITLE=MRSN31568 CPS HSQC spectrum,TITLE_END
       data hash MD5: 4K * 2K
       B7 99 A8 23 DE 07 5E 45 5B 51 46 45 F5 66 9B 74>)
(   8,<2025-03-30 16:57:42.553 +0200>,<cristina>,<LAPTOP-KKRJSORF>,<audit>,<TopSpin 3.6.1>,
      <user comment:
       TITLE=MRSN31568 CPS, HSQC
       Supplementary Figure 3, panel aTITLE_END
       data hash MD5: 4K * 2K
       B7 99 A8 23 DE 07 5E 45 5B 51 46 45 F5 66 9B 74>)
(   9,<2025-03-30 16:58:34.288 +0200>,<cristina>,<LAPTOP-KKRJSORF>,<audit>,<TopSpin 3.6.1>,
      <user comment:
       TITLE=MRSN31568 CPS, HSQC
       Supplementary Figure 3, panels a - c.TITLE_END
       data hash MD5: 4K * 2K
       B7 99 A8 23 DE 07 5E 45 5B 51 46 45 F5 66 9B 74>)
(  10,<2025-03-30 16:58:40.274 +0200>,<cristina>,<LAPTOP-KKRJSORF>,<audit>,<TopSpin 3.6.1>,
      <user comment:
       TITLE=MRSN31568 CPS, HSQC
       Supplementary Figure 3, panels a - c.TITLE_END
       data hash MD5: 4K * 2K
       B7 99 A8 23 DE 07 5E 45 5B 51 46 45 F5 66 9B 74>)
##END=

$$ hash MD5
$$ 27 EC 90 34 22 62 C6 FE 2F 26 B4 08 CF DF 8F 47
