# Supplementary material for: Phage-encoded enzymes found in Acinetobacter baumannii convert pseudaminic acid to 8-epipseudaminic acid
Source: Commun Biol. 2025 May 5;8:700. doi: 10.1038/s42003-025-08114-8 (PMC12053666; doi:10.1038/s42003-025-08114-8)
Supplement: Supplementary file 3 — Supplementary Data 2 [file 42003_2025_8114_MOESM3_ESM.zip › FigureS3/3/pdata/1/clevels]

##TITLE= Parameter file, TopSpin 3.6.1
##JCAMPDX= 5.0
##DATATYPE= Parameter Values
##NPOINTS= 40	$$ modification sequence number
##ORIGIN= Bruker BioSpin GmbH
##OWNER= Cristina
$$ 2024-09-24 13:20:11.089 +0200  Cristina@DESKTOP-CRPPHE2
$$ D:/nmr/acinetobacter/jk240809/28/pdata/1/clevels
$$ process C:\Bruker\TopSpin3.6.1\prog\mod\dataserver.exe
##$LEVELS= (0..255)
-75591130000 -68719210000 -62472010000 -56792730000 -51629760000 -46936140000
-42669220000 -38790200000 -35263820000 -32058020000 -29143650000 -26494230000
-24085660000 -21896060000 -19905510000 -18095920000 -16450830000 -14955300000
-13595730000 -12359750000 -11236140000 -10214670000 -9286065971.4 -8441878155.8
-7674434687.1 -6976758806.4 -6342508005.8 -5765916368.9 -5241742153.6 -4765220139.6
-4332018308.8 -3938198462.5 3938198462.5 4332018308.8 4765220139.6 5241742153.6
5765916368.9 6342508005.8 6976758806.4 7674434687.1 8441878155.8 9286065971.4
10214670000 11236140000 12359750000 13595730000 14955300000 16450830000
18095920000 19905510000 21896060000 24085660000 26494230000 29143650000
32058020000 35263820000 38790200000 42669220000 46936140000 51629760000
56792730000 62472010000 68719210000 75591130000 0 0 0 0 0 0 0 0 0 0 0 0
0 0 0 0 0 0 0 0 0 0 0 0 0 0 0 0 0 0 0 0 0 0 0 0 0 0 0 0 0 0 0 0 0 0 0 0
0 0 0 0 0 0 0 0 0 0 0 0 0 0 0 0 0 0 0 0 0 0 0 0 0 0 0 0 0 0 0 0 0 0 0 0
0 0 0 0 0 0 0 0 0 0 0 0 0 0 0 0 0 0 0 0 0 0 0 0 0 0 0 0 0 0 0 0 0 0 0 0
0 0 0 0 0 0 0 0 0 0 0 0 0 0 0 0 0 0 0 0 0 0 0 0 0 0 0 0 0 0 0 0 0 0 0 0
0 0 0 0 0 0 0 0 0 0 0 0 0 0 0 0 0 0 0 0 0 0 0 0 0 0 0 0 0 0 0 0 0 0 0 0
##$LEVSIGN= 3
##$MAXLEV= 36
##$METHOD= 0
##$NEGBASE= -3938198462.5
##$NEGINCR= 1.1
##$POSBASE= 3938198462.5
##$POSINCR= 1.1
##END=
