# Supplementary material for: Phage-encoded enzymes found in Acinetobacter baumannii convert pseudaminic acid to 8-epipseudaminic acid
Source: Commun Biol. 2025 May 5;8:700. doi: 10.1038/s42003-025-08114-8 (PMC12053666; doi:10.1038/s42003-025-08114-8)
Supplement: Supplementary file 3 — Supplementary Data 2 [file 42003_2025_8114_MOESM3_ESM.zip › FigureS3/2/pdata/1/parm.txt]

Current Data Parameters
NAME          abm241015              
EXPNO                 8              
PROCNO                1              

F1 - Acquisition parameters
TD                  512              
SFO1           150.9164 MHz          
FIDRES       106.113083 Hz           
SW              180.000 ppm          
FnMODE    Echo-Antiecho              

F2 - Processing parameters
SI                 2048              
SF          600.1300303 MHz          
WDW               QSINE              
SSB                   4              
LB       0 Hz           
GB       0              
PC                 1.00              

F1 - Processing parameters
SI                 2048              
MC2       echo-antiecho              
SF          150.9026483 MHz          
WDW               QSINE              
SSB                   2              
LB       0 Hz           
GB       0              
