# Supplementary material for: Phage-encoded enzymes found in Acinetobacter baumannii convert pseudaminic acid to 8-epipseudaminic acid
Source: Commun Biol. 2025 May 5;8:700. doi: 10.1038/s42003-025-08114-8 (PMC12053666; doi:10.1038/s42003-025-08114-8)
Supplement: Supplementary file 3 — Supplementary Data 2 [file 42003_2025_8114_MOESM3_ESM.zip › FigureS3/2/pdata/1/auditp.txt]

##TITLE= Audit trail, TopSpin 3.6.1
##JCAMPDX= 5.01
##ORIGIN= Bruker BioSpin GmbH
##OWNER= Cristina
$$ D:\nmr\acinetobacter/abm241015/8/pdata/1/auditp.txt
##AUDIT TRAIL=  $$ (NUMBER, WHEN, WHO, WHERE, PROCESS, VERSION, WHAT)
(   1,<2024-10-15 18:33:00.374 +0200>,<nmrsu>,<CZC004DVLB>,<cprserver>,<TopSpin 4.1.4>,
      <changed parameter F2 O1 to 2823.85>)
(   2,<2024-10-15 18:33:05.560 +0200>,<nmrsu>,<CZC004DVLB>,<cprserver>,<TopSpin 4.1.4>,
      <changed parameter 1 P 1 to 6.800>)
(   3,<2024-10-15 23:52:04.319 +0000>,<CZC004DVLB\nmrsu>,<CZC004DVLB>,<go4>,<TopSpin 4.1.4>,
      <acquisition in progress>)
(   4,<2024-10-16 10:32:34.716 +0000>,<CZC004DVLB\nmrsu>,<CZC004DVLB>,<go4>,<TopSpin 4.1.4>,
      <created by zg on 'Avance' (CZC004DVLB) by user 'CZC004DVLB\nmrsu'
       on data set with UUID '7a7d340c-8b50-11ef-b29b-00139538cb8e'
       started at 2024-10-15 23:52:04.339 +0000, POWCHK enabled, PULCHK disabled,
       completed at 2024-10-16 10:32:34.715 +0000
       configuration hash MD5:
       3F C2 E5 D5 8B 0D 63 C2 ED 36 12 12 19 F4 EC 71
       double data hash MD5: 2K * 512
       51 EA 9E EF 00 00 CD 31 DB D3 9B 8B 9D AD FC BF>)
(   5,<2024-10-16 12:32:31.785 +0200>,<nmrsu>,<CZC004DVLB>,<sertoint>,<TopSpin 4.1.4>,
      <sertoint
       data hash MD5: 2K * 512
       68 CF A8 46 F3 13 E7 97 26 7F 12 37 86 05 2A 67>)
(   6,<2024-10-16 16:50:51.002 +0200>,<Cristina>,<DESKTOP-CRPPHE2>,<proc2d>,<TopSpin 3.6.1>,
      <Start of raw data processing
       xfb F2: SI = 2K WDW = 4 SSB = 4 FT_mod = 6 PKNL = 1 PHC0 = -153.6982 PHC1 = 12.8 F1: SI = 2K WDW = 4 SSB = 2 FT_mod = 6 FCOR = 0.5 PHC0 = -42.22788 PHC1 = 59.5
       data hash MD5: 2K * 2K
       F6 1B 2B 1C 82 F3 22 80 03 78 15 C9 DA 6A 2C 94>)
(   7,<2025-03-30 16:51:41.908 +0200>,<cristina>,<LAPTOP-KKRJSORF>,<audit>,<TopSpin 3.6.1>,
      <user comment:
       TITLE=MRSN 31468-pJJK10 CPS, HSQCTITLE_END
       data hash MD5: 2K * 2K
       F6 1B 2B 1C 82 F3 22 80 03 78 15 C9 DA 6A 2C 94>)
(   8,<2025-03-30 16:52:14.975 +0200>,<cristina>,<LAPTOP-KKRJSORF>,<audit>,<TopSpin 3.6.1>,
      <user comment:
       TITLE=MRSN 31468-pJJK10 CPS, HSQC
       Supplementary Figure 3, panel aTITLE_END
       data hash MD5: 2K * 2K
       F6 1B 2B 1C 82 F3 22 80 03 78 15 C9 DA 6A 2C 94>)
(   9,<2025-03-30 16:58:53.545 +0200>,<cristina>,<LAPTOP-KKRJSORF>,<audit>,<TopSpin 3.6.1>,
      <user comment:
       TITLE=MRSN 31468-pJJK10 CPS, HSQC
       Supplementary Figure 3, panels a - c.TITLE_END
       data hash MD5: 2K * 2K
       F6 1B 2B 1C 82 F3 22 80 03 78 15 C9 DA 6A 2C 94>)
(  10,<2025-03-30 16:58:54.410 +0200>,<cristina>,<LAPTOP-KKRJSORF>,<audit>,<TopSpin 3.6.1>,
      <user comment:
       TITLE=MRSN 31468-pJJK10 CPS, HSQC
       Supplementary Figure 3, panels a - c.TITLE_END
       data hash MD5: 2K * 2K
       F6 1B 2B 1C 82 F3 22 80 03 78 15 C9 DA 6A 2C 94>)
##END=

$$ hash MD5
$$ 83 8B BC C2 CF 2C 7B 45 EB 3C 0C 38 35 B1 B9 20
