# Supplementary material for: Phage-encoded enzymes found in Acinetobacter baumannii convert pseudaminic acid to 8-epipseudaminic acid
Source: Commun Biol. 2025 May 5;8:700. doi: 10.1038/s42003-025-08114-8 (PMC12053666; doi:10.1038/s42003-025-08114-8)
Supplement: Supplementary file 3 — Supplementary Data 2 [file 42003_2025_8114_MOESM3_ESM.zip › FigureS3/2/pdata/1/clevels]

##TITLE= Parameter file, TopSpin 3.6.1
##JCAMPDX= 5.0
##DATATYPE= Parameter Values
##NPOINTS= 40	$$ modification sequence number
##ORIGIN= Bruker BioSpin GmbH
##OWNER= nmrsu
$$ 2024-10-16 16:51:04.902 +0200  Cristina@DESKTOP-CRPPHE2
$$ D:/nmr/acinetobacter/abm241015/8/pdata/1/clevels
$$ process C:\Bruker\TopSpin3.6.1\prog\mod\dataserver.exe
##$LEVELS= (0..255)
-24067610000 -21879650000 -19890590000 -18082350000 -16438500000 -14944090000
-13585540000 -12350490000 -11227720000 -10207020000 -9279105685.4 -8435550623.1
-7668682384.6 -6971529440.6 -6337754036.9 -5761594579 -5237813253.6 -4761648412.4
-4328771284 -3935246621.8 -3577496928.9 -3252269935.4 -2956609032.2 -2687826392.9
-2443478539 -2221344126.3 -2019403751.2 -1835821592 -1668928720 -1517207927.3
-1379279933.9 -1253890849 1253890849 1379279933.9 1517207927.3 1668928720
1835821592 2019403751.2 2221344126.3 2443478539 2687826392.9 2956609032.2
3252269935.4 3577496928.9 3935246621.8 4328771284 4761648412.4 5237813253.6
5761594579 6337754036.9 6971529440.6 7668682384.6 8435550623.1 9279105685.4
10207020000 11227720000 12350490000 13585540000 14944090000 16438500000
18082350000 19890590000 21879650000 24067610000 0 0 0 0 0 0 0 0 0 0 0 0
0 0 0 0 0 0 0 0 0 0 0 0 0 0 0 0 0 0 0 0 0 0 0 0 0 0 0 0 0 0 0 0 0 0 0 0
0 0 0 0 0 0 0 0 0 0 0 0 0 0 0 0 0 0 0 0 0 0 0 0 0 0 0 0 0 0 0 0 0 0 0 0
0 0 0 0 0 0 0 0 0 0 0 0 0 0 0 0 0 0 0 0 0 0 0 0 0 0 0 0 0 0 0 0 0 0 0 0
0 0 0 0 0 0 0 0 0 0 0 0 0 0 0 0 0 0 0 0 0 0 0 0 0 0 0 0 0 0 0 0 0 0 0 0
0 0 0 0 0 0 0 0 0 0 0 0 0 0 0 0 0 0 0 0 0 0 0 0 0 0 0 0 0 0 0 0 0 0 0 0
##$LEVSIGN= 3
##$MAXLEV= 36
##$METHOD= 0
##$NEGBASE= -1253890849
##$NEGINCR= 1.1
##$POSBASE= 1253890849
##$POSINCR= 1.1
##END=
