# Supplementary material for: Phage-encoded enzymes found in Acinetobacter baumannii convert pseudaminic acid to 8-epipseudaminic acid
Source: Commun Biol. 2025 May 5;8:700. doi: 10.1038/s42003-025-08114-8 (PMC12053666; doi:10.1038/s42003-025-08114-8)
Supplement: Supplementary file 3 — Supplementary Data 2 [file 42003_2025_8114_MOESM3_ESM.zip › FigureS3/5/pdata/1/auditp.txt]

##TITLE= Audit trail, TopSpin 3.6.1
##JCAMPDX= 5.01
##ORIGIN= Bruker BioSpin GmbH
##OWNER= Cristina
$$ D:\nmr\acinetobacter/jk240809/27/pdata/1/auditp.txt
##AUDIT TRAIL=  $$ (NUMBER, WHEN, WHO, WHERE, PROCESS, VERSION, WHAT)
(   1,<2024-08-09 18:27:25.309 +0200>,<nmrsu>,<CZC004DVLB>,<cprserver>,<TopSpin 4.1.4>,
      <changed parameter F2 O1 to 2823.74>)
(   2,<2024-08-09 18:27:29.296 +0200>,<nmrsu>,<CZC004DVLB>,<cprserver>,<TopSpin 4.1.4>,
      <changed parameter 1 P 1 to 7.400>)
(   3,<2024-08-10 04:18:25.008 +0000>,<CZC004DVLB\nmrsu>,<CZC004DVLB>,<go4>,<TopSpin 4.1.4>,
      <acquisition in progress>)
(   4,<2024-08-10 10:11:14.342 +0000>,<CZC004DVLB\nmrsu>,<CZC004DVLB>,<go4>,<TopSpin 4.1.4>,
      <created by zg on 'Avance' (CZC004DVLB) by user 'CZC004DVLB\nmrsu'
       on data set with UUID '9627907c-56cf-11ef-888d-00139538cb8e'
       started at 2024-08-10 04:18:25.027 +0000, POWCHK enabled, PULCHK disabled,
       completed at 2024-08-10 10:11:14.341 +0000
       configuration hash MD5:
       70 9C 38 8B 68 A7 A4 AA EB FA 48 B2 61 B9 E7 4E
       double data hash MD5: 2K * 512
       6C 80 2F E5 78 BC 15 1C 53 86 26 A3 E1 73 0B C0>)
(   5,<2024-08-10 12:11:09.459 +0200>,<nmrsu>,<CZC004DVLB>,<sertoint>,<TopSpin 4.1.4>,
      <sertoint
       data hash MD5: 2K * 512
       23 3C A2 6C 9B 1A C6 8E 83 64 B7 19 56 A2 4B 08>)
(   6,<2024-09-24 13:16:44.959 +0200>,<Cristina>,<DESKTOP-CRPPHE2>,<proc2d>,<TopSpin 3.6.1>,
      <Start of raw data processing
       xfb F2: SI = 4K WDW = 4 SSB = 3 FT_mod = 6 PKNL = 1 PHC0 = 209.5949 PHC1 = 6.46875 F1: SI = 2K ME_mod = 2 NCOEF = 20 WDW = 3 SSB = 2 FT_mod = 4 FCOR = 1 PHC0 = 181.5289 PHC1 = -182.35
       data hash MD5: 4K * 2K
       C1 FB 2B DF 17 4A 4D DE A1 E1 42 76 94 53 0F F8>)
(   7,<2025-03-30 17:11:53.509 +0200>,<cristina>,<LAPTOP-KKRJSORF>,<audit>,<TopSpin 3.6.1>,
      <user comment:
       TITLE=MRSN 31468 CPS, TOCSY
       Supplementary Figure 3, panel d.TITLE_END
       data hash MD5: 4K * 2K
       C1 FB 2B DF 17 4A 4D DE A1 E1 42 76 94 53 0F F8>)
##END=

$$ hash MD5
$$ D4 02 34 8F 79 DC D0 14 7E 69 E7 4D E7 5B 63 53
