# Supplementary material for: Phage-encoded enzymes found in Acinetobacter baumannii convert pseudaminic acid to 8-epipseudaminic acid
Source: Commun Biol. 2025 May 5;8:700. doi: 10.1038/s42003-025-08114-8 (PMC12053666; doi:10.1038/s42003-025-08114-8)
Supplement: Supplementary file 3 — Supplementary Data 2 [file 42003_2025_8114_MOESM3_ESM.zip › FigureS3/5/pdata/1/assocs]

##TITLE= Parameter file, TopSpin 3.6.1
##JCAMPDX= 5.0
##DATATYPE= Parameter Values
##NPOINTS= 1	$$ modification sequence number
##ORIGIN= Bruker BioSpin GmbH
##OWNER= Cristina
$$ 2024-09-24 13:15:26.956 +0200  Cristina@DESKTOP-CRPPHE2
$$ D:/nmr/acinetobacter/jk240809/27/pdata/1/assocs
$$ process C:\Bruker\TopSpin3.6.1\prog\mod\dataserver.exe
##$MULTDISP= <D:\nmr\acinetobacter\jk240809\25\pdata\1|D:\nmr\acinetobacter\jk240809\24\pdata\1>
##END=
