# Supplementary material for: Phage-encoded enzymes found in Acinetobacter baumannii convert pseudaminic acid to 8-epipseudaminic acid
Source: Commun Biol. 2025 May 5;8:700. doi: 10.1038/s42003-025-08114-8 (PMC12053666; doi:10.1038/s42003-025-08114-8)
Supplement: Supplementary file 3 — Supplementary Data 2 [file 42003_2025_8114_MOESM3_ESM.zip › FigureS3/5/pdata/1/clevels]

##TITLE= Parameter file, TopSpin 3.6.1
##JCAMPDX= 5.0
##DATATYPE= Parameter Values
##NPOINTS= 56	$$ modification sequence number
##ORIGIN= Bruker BioSpin GmbH
##OWNER= Cristina
$$ 2025-03-30 17:02:00.039 +0200  cristina@LAPTOP-KKRJSORF
$$ D:/WD Backup.swstor/Cristina/ZGJhNWM3ZTQ2YWY1NGIyNz/Volume{05f97bbc-957e-49b3-8e72-0c3fd60b31a9}/nmr/acinetobacter/jk240809/27/pdata/1/clevels
$$ process C:\Bruker\TopSpin3.6.1\prog\mod\dataserver.exe
##$LEVELS= (0..255)
-40294190000000 -33578490000000 -27982080000000 -23318400000000 -19432000000000
-16193330000000 -13494440000000 -11245370000000 -9371141000000 -7809284000000
-6507737000000 -5423114000000 -4519262000000 -3766052000000 -3138376000000
-2615314000000 -2179428000000 -1816190000000 -1513492000000 -1261243000000
-1051036000000 -875863200000 -729886000000 -608238300000 -506865300000
-422387700000 -351989800000 -293324800000 -244437400000 -203697800000 -169748200000
-141456800000 141456800000 169748200000 203697800000 244437400000 293324800000
351989800000 422387700000 506865300000 608238300000 729886000000 875863200000
1051036000000 1261243000000 1513492000000 1816190000000 2179428000000 2615314000000
3138376000000 3766052000000 4519262000000 5423114000000 6507737000000 7809284000000
9371141000000 11245370000000 13494440000000 16193330000000 19432000000000
23318400000000 27982080000000 33578490000000 40294190000000 0 0 0 0 0 0
0 0 0 0 0 0 0 0 0 0 0 0 0 0 0 0 0 0 0 0 0 0 0 0 0 0 0 0 0 0 0 0 0 0 0 0
0 0 0 0 0 0 0 0 0 0 0 0 0 0 0 0 0 0 0 0 0 0 0 0 0 0 0 0 0 0 0 0 0 0 0 0
0 0 0 0 0 0 0 0 0 0 0 0 0 0 0 0 0 0 0 0 0 0 0 0 0 0 0 0 0 0 0 0 0 0 0 0
0 0 0 0 0 0 0 0 0 0 0 0 0 0 0 0 0 0 0 0 0 0 0 0 0 0 0 0 0 0 0 0 0 0 0 0
0 0 0 0 0 0 0 0 0 0 0 0 0 0 0 0 0 0 0 0 0 0 0 0 0 0 0 0 0 0 0 0 0 0 0 0
0 0 0 0 0 0
##$LEVSIGN= 3
##$MAXLEV= 36
##$METHOD= 0
##$NEGBASE= -141456800000
##$NEGINCR= 1.2
##$POSBASE= 141456800000
##$POSINCR= 1.2
##END=
